# Supplementary material for: Transcriptome analysis reveals high tumor heterogeneity with respect to re-activation of stemness and proliferation programs
Source: PLoS One. 2022 May 19;17(5):e0268626. doi: 10.1371/journal.pone.0268626 (PMC9119523; doi:10.1371/journal.pone.0268626)
Supplement: S1 File — (TSV) [file pone.0268626.s012.tsv]

gene_id	gene_name	Stem_Markers	Prolif_Markers	Emt_Met_Markers
ENSG00000197785	ATAD3A	1	0	0
ENSG00000116649	SRM	0	0	0
ENSG00000162458	FBLIM1	0	0	0
ENSG00000197056	ZMYM1	1	0	0
ENSG00000186603	HPDL	0	0	0
ENSG00000132763	MMACHC	1	0	0
ENSG00000134748	PRPF38A	1	0	0
ENSG00000240563	L1TD1	0	0	0
ENSG00000142864	SERBP1	0	0	0
ENSG00000116761	CTH	1	0	0
ENSG00000137955	RABGGTB	1	0	0
ENSG00000067334	DNTTIP2	1	0	0
ENSG00000116455	WDR77	0	0	0
ENSG00000064703	DDX20	1	0	0
ENSG00000116830	TTF2	0	0	0
ENSG00000265241	RBM8A	0	0	0
ENSG00000162836	ACP6	0	0	0
ENSG00000143379	SETDB1	1	0	0
ENSG00000173171	MTX1	0	0	0
ENSG00000163468	CCT3	1	0	0
ENSG00000160818	GPATCH4	1	0	0
ENSG00000116161	CACYBP	0	0	0
ENSG00000121481	RNF2	0	0	0
ENSG00000116833	NR5A2	1	0	0
ENSG00000117139	KDM5B	0	0	0
ENSG00000067533	RRP15	1	0	0
ENSG00000143748	NVL	0	0	0
ENSG00000143799	PARP1	0	0	0
ENSG00000069248	NUP133	1	0	0
ENSG00000135763	URB2	0	0	0
ENSG00000119285	HEATR1	1	0	0
ENSG00000153207	AHCTF1	0	0	0
ENSG00000134323	MYCN	0	0	0
ENSG00000143970	ASXL2	0	0	0
ENSG00000115241	PPM1G	1	0	0
ENSG00000163811	WDR43	1	0	0
ENSG00000162961	DPY30	1	0	0
ENSG00000116062	MSH6	1	0	0
ENSG00000132300	PTCD3	1	0	0
ENSG00000125630	POLR1B	0	0	0
ENSG00000088205	DDX18	0	0	0
ENSG00000074047	GLI2	0	0	0
ENSG00000136699	SMPD4	0	0	0
ENSG00000080345	RIF1	1	0	0
ENSG00000138442	WDR12	0	0	0
ENSG00000138363	ATIC	0	0	0
ENSG00000153827	TRIP12	1	0	0
ENSG00000168505	GBX2	0	0	0
ENSG00000168395	ING5	0	0	0
ENSG00000206557	TRIM71	0	0	0
ENSG00000241186	TDGF1	1	0	0
ENSG00000114767	RRP9	1	0	0
ENSG00000163938	GNL3	1	0	0
ENSG00000163530	DPPA2	1	0	0
ENSG00000121570	DPPA4	1	0	0
ENSG00000114491	UMPS	0	0	0
ENSG00000091527	CDV3	0	0	0
ENSG00000138231	DBR1	1	0	0
ENSG00000169251	NMD3	0	0	0
ENSG00000171757	LRRC34	0	0	0
ENSG00000136518	ACTL6A	1	0	0
ENSG00000136522	MRPL47	1	0	0
ENSG00000181449	SOX2	0	0	0
ENSG00000145191	EIF2B5	0	0	0
ENSG00000163882	POLR2H	1	0	0
ENSG00000244405	ETV5	0	0	0
ENSG00000041802	LSG1	0	0	0
ENSG00000084093	REST	0	0	0
ENSG00000132467	UTP3	0	0	0
ENSG00000198301	SDAD1	1	0	0
ENSG00000163104	SMARCAD1	1	0	0
ENSG00000109534	GAR1	0	0	0
ENSG00000109458	GAB1	0	0	0
ENSG00000153147	SMARCA5	0	0	0
ENSG00000179059	ZFP42	1	0	0
ENSG00000184108	TRIML1	0	0	0
ENSG00000071539	TRIP13	1	0	0
ENSG00000037474	NSUN2	0	0	0
ENSG00000112996	MRPS30	0	0	0
ENSG00000086200	IPO11	0	0	0
ENSG00000113048	MRPS27	0	0	0
ENSG00000164252	AGGF1	0	0	0
ENSG00000058729	RIOK2	0	0	0
ENSG00000134987	WDR36	1	0	0
ENSG00000169570	DTWD2	0	0	0
ENSG00000155329	ZCCHC10	1	0	0
ENSG00000112983	BRD8	1	0	0
ENSG00000120705	ETF1	1	0	0
ENSG00000170445	HARS	0	0	0
ENSG00000113272	THG1L	0	0	0
ENSG00000204764	RANBP17	0	0	0
ENSG00000131459	GFPT2	0	0	0
ENSG00000124802	EEF1E1	1	0	0
ENSG00000008083	JARID2	1	0	0
ENSG00000204644	ZFP57	0	0	0
ENSG00000204574	ABCF1	1	0	0
ENSG00000204560	DHX16	1	0	0
ENSG00000213780	GTF2H4	1	0	0
ENSG00000204531	POU5F1	1	0	0
ENSG00000227057	WDR46	0	0	0
ENSG00000137168	PPIL1	0	0	0
ENSG00000164626	KCNK5	1	0	0
ENSG00000137413	TAF8	0	0	0
ENSG00000096401	CDC5L	1	0	0
ENSG00000203907	OOEP	0	0	0
ENSG00000112159	MDN1	1	0	0
ENSG00000112367	FIG4	1	0	0
ENSG00000120253	NUP43	1	0	0
ENSG00000146453	PNLDC1	0	0	0
ENSG00000183696	UPP1	1	0	0
ENSG00000161036	LRWD1	0	0	0
ENSG00000071243	ING3	0	0	0
ENSG00000064419	TNPO3	1	0	0
ENSG00000122779	TRIM24	1	0	0
ENSG00000133606	MKRN1	0	0	0
ENSG00000009335	UBE3C	0	0	0
ENSG00000169297	NR0B1	0	0	0
ENSG00000187682	ERAS	0	0	0
ENSG00000001497	LAS1L	0	0	0
ENSG00000165349	SLC7A3	1	0	0
ENSG00000147224	PRPS1	1	0	0
ENSG00000101977	MCF2	0	0	0
ENSG00000171100	MTM1	0	0	0
ENSG00000172534	HCFC1	0	0	0
ENSG00000275591	XKR5	0	0	0
ENSG00000158815	FGF17	0	0	0
ENSG00000129691	ASH2L	0	0	0
ENSG00000156735	BAG4	0	0	0
ENSG00000137547	MRPL15	0	0	0
ENSG00000179041	RRS1	1	0	0
ENSG00000178860	MSC	0	0	0
ENSG00000104517	UBR5	0	0	0
ENSG00000120526	NUDCD1	0	0	0
ENSG00000120158	RCL1	1	0	0
ENSG00000107077	KDM4C	0	0	0
ENSG00000147874	HAUS6	0	0	0
ENSG00000107371	EXOSC3	0	0	0
ENSG00000106829	TLE4	1	0	0
ENSG00000136937	NCBP1	0	0	0
ENSG00000130713	EXOSC2	1	0	0
ENSG00000107290	SETX	0	0	0
ENSG00000196363	WDR5	1	0	0
ENSG00000185238	PRMT3	1	0	0
ENSG00000135372	NAT10	0	0	0
ENSG00000133316	WDR74	1	0	0
ENSG00000168439	STIP1	0	0	0
ENSG00000074266	EED	0	0	0
ENSG00000166012	TAF1D	0	0	0
ENSG00000178105	DDX10	1	0	0
ENSG00000227345	PARG	1	0	0
ENSG00000108064	TFAM	0	0	0
ENSG00000096717	SIRT1	1	0	0
ENSG00000138336	TET1	1	0	0
ENSG00000165732	DDX21	1	0	0
ENSG00000173145	NOC3L	0	0	0
ENSG00000052749	RRP12	0	0	0
ENSG00000119986	AVPI1	0	0	0
ENSG00000148840	PPRC1	0	0	0
ENSG00000156374	PCGF6	1	0	0
ENSG00000148843	PDCD11	0	0	0
ENSG00000107949	BCCIP	0	0	0
ENSG00000171772	SYCE1	0	0	0
ENSG00000184344	GDF3	1	0	0
ENSG00000111704	NANOG	1	0	0
ENSG00000111752	PHC1	0	0	0
ENSG00000110888	CAPRIN2	0	0	0
ENSG00000167550	RHEBL1	1	0	0
ENSG00000187778	MCRS1	0	0	0
ENSG00000139546	TARBP2	0	0	0
ENSG00000170515	PA2G4	1	0	0
ENSG00000111602	TIMELESS	0	0	0
ENSG00000176422	SPRYD4	0	0	0
ENSG00000127311	HELB	0	0	0
ENSG00000111615	KRR1	0	0	0
ENSG00000139343	SNRPF	0	0	0
ENSG00000013503	POLR3B	0	0	0
ENSG00000136045	PWP1	1	0	0
ENSG00000076248	UNG	0	0	0
ENSG00000122965	RBM19	1	0	0
ENSG00000132953	XPO4	0	0	0
ENSG00000065150	IPO5	1	0	0
ENSG00000153487	ING1	0	0	0
ENSG00000139835	GRTP1	1	0	0
ENSG00000100823	APEX1	1	0	0
ENSG00000092199	HNRNPC	0	0	0
ENSG00000100714	MTHFD1	1	0	0
ENSG00000134001	EIF2S1	0	0	0
ENSG00000119707	RBM25	0	0	0
ENSG00000119715	ESRRB	1	0	0
ENSG00000021776	AQR	0	0	0
ENSG00000166133	RPUSD2	0	0	0
ENSG00000103932	RPAP1	0	0	0
ENSG00000166477	LEO1	0	0	0
ENSG00000178718	RPP25	1	0	0
ENSG00000169375	SIN3A	1	0	0
ENSG00000167196	FBXO22	0	0	0
ENSG00000131876	SNRPA1	1	0	0
ENSG00000007392	LUC7L	1	0	0
ENSG00000127586	CHTF18	0	0	0
ENSG00000130182	ZSCAN10	0	0	0
ENSG00000187555	USP7	0	0	0
ENSG00000171490	RSL1D1	1	0	0
ENSG00000149929	HIRIP3	0	0	0
ENSG00000169592	INO80E	0	0	0
ENSG00000179958	DCTPP1	0	0	0
ENSG00000089280	FUS	1	0	0
ENSG00000132603	NIP7	0	0	0
ENSG00000065427	KARS	0	0	0
ENSG00000166446	CDYL2	0	0	0
ENSG00000179409	GEMIN4	0	0	0
ENSG00000132382	MYBBP1A	1	0	0
ENSG00000108561	C1QBP	1	0	0
ENSG00000161956	SENP3	0	0	0
ENSG00000161960	EIF4A1	0	0	0
ENSG00000178921	PFAS	0	0	0
ENSG00000108961	RANGRF	0	0	0
ENSG00000006744	ELAC2	0	0	0
ENSG00000108474	PIGL	0	0	0
ENSG00000108651	UTP6	0	0	0
ENSG00000073536	NLE1	0	0	0
ENSG00000012048	BRCA1	0	0	0
ENSG00000067596	DHX8	1	0	0
ENSG00000108883	EFTUD2	0	0	0
ENSG00000121058	COIL	0	0	0
ENSG00000108592	FTSJ3	1	0	0
ENSG00000197170	PSMD12	1	0	0
ENSG00000130935	NOL11	0	0	0
ENSG00000141543	EIF4A3	0	0	0
ENSG00000169718	DUS1L	1	0	0
ENSG00000176105	YES1	1	0	0
ENSG00000085415	SEH1L	0	0	0
ENSG00000154611	PSMA8	1	0	0
ENSG00000141384	TAF4B	0	0	0
ENSG00000134758	RNF138	0	0	0
ENSG00000141665	FBXO15	0	0	0
ENSG00000125878	TCF15	0	0	0
ENSG00000125877	ITPA	0	0	0
ENSG00000089195	TRMT6	0	0	0
ENSG00000089048	ESF1	1	0	0
ENSG00000101444	AHCY	0	0	0
ENSG00000101452	DHX35	0	0	0
ENSG00000124196	GTSF1L	0	0	0
ENSG00000124228	DDX27	1	0	0
ENSG00000101115	SALL4	1	0	0
ENSG00000258366	RTEL1	0	0	0
ENSG00000011304	PTBP1	0	0	0
ENSG00000071655	MBD3	0	0	0
ENSG00000176619	LMNB2	0	0	0
ENSG00000172009	AC006538.1	0	0	0
ENSG00000213339	QTRT1	1	0	0
ENSG00000127528	KLF2	0	0	0
ENSG00000130520	LSM4	1	0	0
ENSG00000126261	UBA2	1	0	0
ENSG00000161270	NPHS1	0	0	0
ENSG00000077312	SNRPA	0	0	0
ENSG00000077348	EXOSC5	0	0	0
ENSG00000142230	SAE1	0	0	0
ENSG00000105447	GRWD1	1	0	0
ENSG00000105552	BCAT2	0	0	0
ENSG00000087076	HSD17B14	0	0	0
ENSG00000183207	RUVBL2	1	0	0
ENSG00000126457	PRMT1	0	0	0
ENSG00000088038	CNOT3	0	0	0
ENSG00000179943	FIZ1	1	0	0
ENSG00000063244	U2AF2	0	0	0
ENSG00000130726	TRIM28	1	0	0
ENSG00000161179	YDJC	0	0	0
ENSG00000100296	THOC5	0	0	0
ENSG00000184117	NIPSNAP1	0	0	0
ENSG00000100307	CBX7	0	0	0
ENSG00000154721	JAM2	0	0	0
ENSG00000154727	GABPA	1	0	0
ENSG00000159131	GART	0	0	0
ENSG00000160201	U2AF1	1	0	0
ENSG00000160208	RRP1B	1	0	0
ENSG00000223972	DDX11L1	0	0	0
ENSG00000227232	WASH7P	0	0	0
ENSG00000278267	MIR6859-1	0	0	0
ENSG00000243485	MIR1302-2HG	0	0	0
ENSG00000284332	MIR1302-2	0	0	0
ENSG00000237613	FAM138A	0	0	0
ENSG00000268020	OR4G4P	0	0	0
ENSG00000240361	OR4G11P	0	0	0
ENSG00000186092	OR4F5	0	0	0
ENSG00000238009	AL627309.1	0	0	0
ENSG00000239945	AL627309.3	0	0	0
ENSG00000233750	CICP27	0	0	0
ENSG00000268903	AL627309.6	0	0	0
ENSG00000269981	AL627309.7	0	0	0
ENSG00000239906	AL627309.2	0	0	0
ENSG00000241860	AL627309.5	0	0	0
ENSG00000222623	RNU6-1100P	0	0	0
ENSG00000241599	AL627309.4	0	0	0
ENSG00000279928	FO538757.1	0	0	0
ENSG00000279457	WASH9P	0	0	0
ENSG00000273874	MIR6859-2	0	0	0
ENSG00000228463	AP006222.1	0	0	0
ENSG00000286448	AP006222.2	0	0	0
ENSG00000236679	RPL23AP24	0	0	0
ENSG00000236601	AL732372.1	0	0	0
ENSG00000237094	AL732372.2	0	0	0
ENSG00000269732	WBP1LP7	0	0	0
ENSG00000284733	OR4F29	0	0	0
ENSG00000233653	CICP7	0	0	0
ENSG00000250575	AL732372.3	0	0	0
ENSG00000278757	RF00026	0	0	0
ENSG00000230021	AL669831.3	0	0	0
ENSG00000235146	AC114498.1	0	0	0
ENSG00000225972	MTND1P23	0	0	0
ENSG00000225630	MTND2P28	0	0	0
ENSG00000237973	MTCO1P12	0	0	0
ENSG00000278791	AC114498.2	0	0	0
ENSG00000229344	MTCO2P12	0	0	0
ENSG00000240409	MTATP8P1	0	0	0
ENSG00000248527	MTATP6P1	0	0	0
ENSG00000198744	MTCO3P12	0	0	0
ENSG00000268663	WBP1LP6	0	0	0
ENSG00000284662	OR4F16	0	0	0
ENSG00000229376	CICP3	0	0	0
ENSG00000228327	AL669831.1	0	0	0
ENSG00000223181	RNU6-1199P	0	0	0
ENSG00000229905	AL669831.2	0	0	0
ENSG00000237491	AL669831.5	0	0	0
ENSG00000285268	AL669831.7	0	0	0
ENSG00000230092	AL669831.4	0	0	0
ENSG00000177757	FAM87B	0	0	0
ENSG00000228794	LINC01128	0	0	0
ENSG00000225880	LINC00115	0	0	0
ENSG00000230368	FAM41C	0	0	0
ENSG00000234711	TUBB8P11	0	0	0
ENSG00000283040	AL669831.6	0	0	0
ENSG00000272438	AL645608.6	0	0	0
ENSG00000230699	AL645608.2	0	0	0
ENSG00000241180	AL645608.4	0	0	0
ENSG00000223764	LINC02593	0	0	0
ENSG00000187634	SAMD11	0	0	0
ENSG00000188976	NOC2L	0	0	0
ENSG00000187961	KLHL17	0	0	0
ENSG00000187583	PLEKHN1	0	0	0
ENSG00000187642	PERM1	0	0	0
ENSG00000272512	AL645608.7	0	0	0
ENSG00000188290	HES4	0	0	0
ENSG00000187608	ISG15	0	0	0
ENSG00000231702	AL645608.3	0	0	0
ENSG00000224969	AL645608.1	0	0	0
ENSG00000188157	AGRN	0	0	0
ENSG00000242590	AL645608.5	0	0	0
ENSG00000217801	AL390719.1	0	0	0
ENSG00000273443	AL645608.8	0	0	0
ENSG00000237330	RNF223	0	0	0
ENSG00000131591	C1orf159	0	0	0
ENSG00000285812	AL390719.3	0	0	0
ENSG00000223823	LINC01342	0	0	0
ENSG00000207730	MIR200B	0	0	0
ENSG00000207607	MIR200A	0	0	0
ENSG00000198976	MIR429	0	0	0
ENSG00000272141	AL390719.2	0	0	0
ENSG00000205231	TTLL10-AS1	0	0	0
ENSG00000162571	TTLL10	0	0	0
ENSG00000186891	TNFRSF18	0	0	0
ENSG00000186827	TNFRSF4	0	0	0
ENSG00000078808	SDF4	0	0	0
ENSG00000176022	B3GALT6	0	0	0
ENSG00000184163	C1QTNF12	0	0	0
ENSG00000260179	AL162741.1	0	0	0
ENSG00000160087	UBE2J2	0	0	0
ENSG00000230415	LINC01786	0	0	0
ENSG00000162572	SCNN1D	0	0	0
ENSG00000131584	ACAP3	0	0	0
ENSG00000278073	MIR6726	0	0	0
ENSG00000169972	PUSL1	0	0	0
ENSG00000127054	INTS11	0	0	0
ENSG00000283712	MIR6727	0	0	0
ENSG00000240731	AL139287.1	0	0	0
ENSG00000224051	CPTP	0	0	0
ENSG00000169962	TAS1R3	0	0	0
ENSG00000107404	DVL1	0	0	0
ENSG00000284372	MIR6808	0	0	0
ENSG00000162576	MXRA8	0	0	0
ENSG00000175756	AURKAIP1	0	0	0
ENSG00000223663	NDUFB4P8	0	0	0
ENSG00000221978	CCNL2	0	0	0
ENSG00000224870	MRPL20-AS1	0	0	0
ENSG00000242485	MRPL20	0	0	0
ENSG00000264293	RN7SL657P	0	0	0
ENSG00000272455	AL391244.2	0	0	0
ENSG00000235098	ANKRD65	0	0	0
ENSG00000225905	AL391244.1	0	0	0
ENSG00000205116	TMEM88B	0	0	0
ENSG00000225285	LINC01770	0	0	0
ENSG00000179403	VWA1	0	0	0
ENSG00000215915	ATAD3C	0	0	0
ENSG00000160072	ATAD3B	0	0	0
ENSG00000284740	AL645728.2	0	0	0
ENSG00000205090	TMEM240	0	0	0
ENSG00000160075	SSU72	0	0	0
ENSG00000215014	AL645728.1	0	0	0
ENSG00000274481	AL691432.3	0	0	0
ENSG00000228594	FNDC10	0	0	0
ENSG00000286989	AL691432.4	0	0	0
ENSG00000272106	AL691432.2	0	0	0
ENSG00000197530	MIB2	0	0	0
ENSG00000189409	MMP23B	0	0	0
ENSG00000248333	CDK11B	0	0	0
ENSG00000272004	FO704657.1	0	0	0
ENSG00000189339	SLC35E2B	0	0	0
ENSG00000269737	AL691432.1	0	0	0
ENSG00000215914	MMP23A	0	0	0
ENSG00000008128	CDK11A	0	0	0
ENSG00000268575	AL031282.2	0	0	0
ENSG00000227775	AL031282.1	0	0	0
ENSG00000215790	SLC35E2A	0	0	0
ENSG00000008130	NADK	0	0	0
ENSG00000078369	GNB1	0	0	0
ENSG00000231050	AL109917.1	0	0	0
ENSG00000169885	CALML6	0	0	0
ENSG00000178821	TMEM52	0	0	0
ENSG00000142609	CFAP74	0	0	0
ENSG00000233542	AL391845.2	0	0	0
ENSG00000187730	GABRD	0	0	0
ENSG00000226969	AL391845.1	0	0	0
ENSG00000067606	PRKCZ	0	0	0
ENSG00000271806	AL590822.2	0	0	0
ENSG00000182873	PRKCZ-AS1	0	0	0
ENSG00000162585	FAAP20	0	0	0
ENSG00000234396	AL590822.1	0	0	0
ENSG00000157933	SKI	0	0	0
ENSG00000287356	AL590822.3	0	0	0
ENSG00000116151	MORN1	0	0	0
ENSG00000272161	AL589739.1	0	0	0
ENSG00000269896	AL513477.1	0	0	0
ENSG00000272420	AL513477.2	0	0	0
ENSG00000157916	RER1	0	0	0
ENSG00000157911	PEX10	0	0	0
ENSG00000149527	PLCH2	0	0	0
ENSG00000224387	AL139246.1	0	0	0
ENSG00000229393	AL139246.4	0	0	0
ENSG00000157881	PANK4	0	0	0
ENSG00000197921	HES5	0	0	0
ENSG00000272449	AL139246.5	0	0	0
ENSG00000238164	TNFRSF14-AS1	0	0	0
ENSG00000157873	TNFRSF14	0	0	0
ENSG00000225931	AL139246.2	0	0	0
ENSG00000228037	AL139246.3	0	0	0
ENSG00000157870	PRXL2B	0	0	0
ENSG00000142606	MMEL1	0	0	0
ENSG00000237058	AL831784.1	0	0	0
ENSG00000215912	TTC34	0	0	0
ENSG00000285945	AC242022.2	0	0	0
ENSG00000283259	AC242022.1	0	0	0
ENSG00000233234	AL592464.2	0	0	0
ENSG00000287396	AL592464.3	0	0	0
ENSG00000231630	AL592464.1	0	0	0
ENSG00000284745	AL589702.1	0	0	0
ENSG00000169717	ACTRT2	0	0	0
ENSG00000177133	PRDM16-DT	0	0	0
ENSG00000142611	PRDM16	0	0	0
ENSG00000283572	MIR4251	0	0	0
ENSG00000226286	AL008733.1	0	0	0
ENSG00000279839	AL512383.1	0	0	0
ENSG00000272235	AL590438.1	0	0	0
ENSG00000287828	AL354743.2	0	0	0
ENSG00000286518	AL354743.1	0	0	0
ENSG00000130762	ARHGEF16	0	0	0
ENSG00000272088	AL512413.1	0	0	0
ENSG00000162591	MEGF6	0	0	0
ENSG00000207776	MIR551A	0	0	0
ENSG00000238260	AL513320.1	0	0	0
ENSG00000158109	TPRG1L	0	0	0
ENSG00000116213	WRAP73	0	0	0
ENSG00000078900	TP73	0	0	0
ENSG00000227589	AL136528.1	0	0	0
ENSG00000235131	AL136528.2	0	0	0
ENSG00000227372	TP73-AS1	0	0	0
ENSG00000276189	RF02197	0	0	0
ENSG00000162592	CCDC27	0	0	0
ENSG00000235169	SMIM1	0	0	0
ENSG00000130764	LRRC47	0	0	0
ENSG00000266075	RN7SL574P	0	0	0
ENSG00000272153	AL365330.1	0	0	0
ENSG00000116198	CEP104	0	0	0
ENSG00000169598	DFFB	0	0	0
ENSG00000198912	C1orf174	1	0	0
ENSG00000236423	LINC01134	0	0	0
ENSG00000233304	LINC01346	0	0	0
ENSG00000226374	LINC01345	0	0	0
ENSG00000284668	AL805961.1	0	0	0
ENSG00000284703	AL805961.2	0	0	0
ENSG00000229280	EEF1DP6	0	0	0
ENSG00000235054	LINC01777	0	0	0
ENSG00000284694	AL355602.1	0	0	0
ENSG00000227169	Z98747.1	0	0	0
ENSG00000232596	LINC01646	0	0	0
ENSG00000196581	AJAP1	0	0	0
ENSG00000287586	Z98886.1	0	0	0
ENSG00000284739	BX005132.2	0	0	0
ENSG00000284674	BX005132.1	0	0	0
ENSG00000231510	AL691497.1	0	0	0
ENSG00000284616	AL139823.1	0	0	0
ENSG00000284692	Z98259.3	0	0	0
ENSG00000284666	Z98259.2	0	0	0
ENSG00000260972	Z98259.1	0	0	0
ENSG00000283356	Z97988.2	0	0	0
ENSG00000236948	AL365255.1	0	0	0
ENSG00000264341	Z97988.1	0	0	0
ENSG00000264101	MIR4689	0	0	0
ENSG00000131697	NPHP4	0	0	0
ENSG00000069424	KCNAB2	0	0	0
ENSG00000116254	CHD5	0	0	0
ENSG00000285629	AL031847.2	0	0	0
ENSG00000116251	RPL22	0	0	0
ENSG00000226944	AL031847.1	0	0	0
ENSG00000158286	RNF207	0	0	0
ENSG00000116237	ICMT	0	0	0
ENSG00000225077	LINC00337	0	0	0
ENSG00000173673	HES3	0	0	0
ENSG00000158292	GPR153	0	0	0
ENSG00000097021	ACOT7	0	0	0
ENSG00000271746	AL031848.2	0	0	0
ENSG00000069812	HES2	0	0	0
ENSG00000187017	ESPN	0	0	0
ENSG00000265392	MIR4252	0	0	0
ENSG00000231868	AL031848.1	0	0	0
ENSG00000215788	TNFRSF25	0	0	0
ENSG00000171680	PLEKHG5	0	0	0
ENSG00000162408	NOL9	0	0	0
ENSG00000253022	RNU6-731P	0	0	0
ENSG00000229519	AL591866.1	0	0	0
ENSG00000173662	TAS1R1	0	0	0
ENSG00000204859	ZBTB48	0	0	0
ENSG00000162413	KLHL21	0	0	0
ENSG00000116273	PHF13	0	0	0
ENSG00000041988	THAP3	0	0	0
ENSG00000007923	DNAJC11	0	0	0
ENSG00000228750	LINC01672	0	0	0
ENSG00000284744	AL591163.1	0	0	0
ENSG00000237436	CAMTA1-DT	0	0	0
ENSG00000171735	CAMTA1	0	0	0
ENSG00000227950	AL590128.1	0	0	0
ENSG00000237365	AL512330.1	0	0	0
ENSG00000207056	RNU1-8P	0	0	0
ENSG00000237402	CAMTA1-IT1	0	0	0
ENSG00000237728	Z97987.1	0	0	0
ENSG00000225126	AL365194.1	0	0	0
ENSG00000270171	AL359881.3	0	0	0
ENSG00000270035	AL359881.2	0	0	0
ENSG00000269978	AL359881.1	0	0	0
ENSG00000049245	VAMP3	0	0	0
ENSG00000269925	Z98884.2	0	0	0
ENSG00000049246	PER3	0	0	0
ENSG00000236266	Z98884.1	0	0	0
ENSG00000049247	UTS2	0	0	0
ENSG00000049249	TNFRSF9	0	0	0
ENSG00000270330	AL009183.1	0	0	0
ENSG00000116288	PARK7	0	0	0
ENSG00000200344	RF00019	0	0	0
ENSG00000284747	AL034417.4	0	0	0
ENSG00000284716	AL034417.3	0	0	0
ENSG00000116285	ERRFI1	0	0	0
ENSG00000238290	AL034417.2	0	0	0
ENSG00000232848	AL034417.1	0	0	0
ENSG00000229305	AL358876.1	0	0	0
ENSG00000227634	LINC01714	0	0	0
ENSG00000200975	RNU1-7P	0	0	0
ENSG00000233645	AL358876.2	0	0	0
ENSG00000251977	RNU6-991P	0	0	0
ENSG00000162426	SLC45A1	0	0	0
ENSG00000252254	RF00019	0	0	0
ENSG00000142599	RERE	0	0	0
ENSG00000232912	RERE-AS1	0	0	0
ENSG00000221083	RF00599	0	0	0
ENSG00000270282	AL096855.1	0	0	0
ENSG00000234619	RPL7P11	0	0	0
ENSG00000224315	RPL7P7	0	0	0
ENSG00000222511	RF00019	0	0	0
ENSG00000226545	AL357552.1	0	0	0
ENSG00000228423	AL357552.2	0	0	0
ENSG00000229716	RPL23AP19	0	0	0
ENSG00000074800	ENO1	0	0	0
ENSG00000274258	MIR6728	0	0	0
ENSG00000230679	ENO1-AS1	0	0	0
ENSG00000201725	RNU6-304P	0	0	0
ENSG00000238249	HMGN2P17	0	0	0
ENSG00000232208	AL139415.1	0	0	0
ENSG00000232663	AL139415.2	0	0	0
ENSG00000131686	CA6	0	0	0
ENSG00000265141	RN7SL451P	0	0	0
ENSG00000197241	SLC2A7	0	0	0
ENSG00000142583	SLC2A5	0	0	0
ENSG00000252404	RF00424	0	0	0
ENSG00000180758	GPR157	0	0	0
ENSG00000228526	MIR34AHG	0	0	0
ENSG00000284357	MIR34A	0	0	0
ENSG00000234546	LNCTAM34A	0	0	0
ENSG00000049239	H6PD	0	0	0
ENSG00000171621	SPSB1	0	0	0
ENSG00000284652	BX323043.1	0	0	0
ENSG00000284693	LINC02606	0	0	0
ENSG00000252956	RNA5SP40	0	0	0
ENSG00000235263	AL928921.1	0	0	0
ENSG00000171612	SLC25A33	0	0	0
ENSG00000231181	AL954705.1	0	0	0
ENSG00000188807	TMEM201	0	0	0
ENSG00000171608	PIK3CD	0	0	0
ENSG00000179840	PIK3CD-AS1	0	0	0
ENSG00000233268	AL691449.1	0	0	0
ENSG00000231789	PIK3CD-AS2	0	0	0
ENSG00000171603	CLSTN1	0	0	0
ENSG00000271264	MZT1P1	0	0	0
ENSG00000280113	AL357140.3	0	0	0
ENSG00000178585	CTNNBIP1	0	0	0
ENSG00000223989	AL357140.1	0	0	0
ENSG00000285701	AL357140.4	0	0	0
ENSG00000162441	LZIC	0	0	0
ENSG00000228150	AL357140.2	0	0	0
ENSG00000173614	NMNAT1	0	0	0
ENSG00000202415	RN7SKP269	0	0	0
ENSG00000283611	TMEM274P	0	0	0
ENSG00000265521	MIR5697	0	0	0
ENSG00000241326	AL603962.1	0	0	0
ENSG00000162444	RBP7	0	0	0
ENSG00000130939	UBE4B	0	0	0
ENSG00000224340	AL590639.1	0	0	0
ENSG00000233623	PGAM1P11	0	0	0
ENSG00000201746	RNU6-828P	0	0	0
ENSG00000054523	KIF1B	0	0	0
ENSG00000264881	AL358013.1	0	0	0
ENSG00000199562	RNU6-37P	0	0	0
ENSG00000264501	RN7SL731P	0	0	0
ENSG00000284735	AL139424.3	0	0	0
ENSG00000284642	AL139424.2	0	0	0
ENSG00000142657	PGD	0	0	0
ENSG00000271989	AL139424.1	0	0	0
ENSG00000251503	CENPS-CORT	0	0	0
ENSG00000175279	CENPS	0	0	0
ENSG00000241563	CORT	0	0	0
ENSG00000160049	DFFA	0	0	0
ENSG00000203469	AL354956.1	0	0	0
ENSG00000142655	PEX14	0	0	0
ENSG00000287727	AL139423.2	0	0	0
ENSG00000243267	RN7SL614P	0	0	0
ENSG00000130940	CASZ1	0	0	0
ENSG00000272078	AL139423.1	0	0	0
ENSG00000225158	HSPE1P24	0	0	0
ENSG00000175262	C1orf127	0	0	0
ENSG00000215785	CFL1P6	0	0	0
ENSG00000120948	TARDBP	0	1	0
ENSG00000277726	AL109811.3	0	0	0
ENSG00000009724	MASP2	0	0	0
ENSG00000271895	AL109811.2	0	0	0
ENSG00000171824	EXOSC10	0	0	0
ENSG00000226849	AL109811.1	0	0	0
ENSG00000230337	EXOSC10-AS1	0	0	0
ENSG00000198793	MTOR	0	0	0
ENSG00000225602	MTOR-AS1	0	0	0
ENSG00000253086	RNU6-537P	0	0	0
ENSG00000171819	ANGPTL7	0	0	0
ENSG00000207451	RNU6-291P	0	0	0
ENSG00000238173	RPL39P6	0	0	0
ENSG00000120942	UBIAD1	0	0	0
ENSG00000238199	UBE2V2P3	0	0	0
ENSG00000284646	AL031291.1	0	0	0
ENSG00000224338	MTCYBP45	0	0	0
ENSG00000204624	DISP3	0	0	0
ENSG00000285833	AL590989.1	0	0	0
ENSG00000235643	LINC01647	0	0	0
ENSG00000284708	AL031731.1	0	0	0
ENSG00000116661	FBXO2	0	0	0
ENSG00000132879	FBXO44	0	0	0
ENSG00000116663	FBXO6	0	0	0
ENSG00000116670	MAD2L2	0	1	0
ENSG00000162490	DRAXIN	0	0	0
ENSG00000177674	AGTRAP	0	0	0
ENSG00000215910	C1orf167	0	0	0
ENSG00000177553	AL953897.1	0	0	0
ENSG00000177000	MTHFR	0	0	0
ENSG00000011021	CLCN6	0	0	0
ENSG00000276470	RF02156	0	0	0
ENSG00000278852	RF02157	0	0	0
ENSG00000175206	NPPA	0	0	0
ENSG00000275915	RF02158	0	0	0
ENSG00000120937	NPPB	0	0	0
ENSG00000224904	AL021155.1	0	0	0
ENSG00000285646	AL021155.2	0	0	0
ENSG00000199347	RNU5E-1	0	0	0
ENSG00000201801	RNU5E-4P	0	0	0
ENSG00000116685	KIAA2013	0	0	0
ENSG00000083444	PLOD1	0	0	0
ENSG00000287384	AL096840.2	0	0	0
ENSG00000116688	MFN2	0	0	0
ENSG00000270914	AL096840.1	0	0	0
ENSG00000116691	MIIP	0	0	0
ENSG00000202461	RF00019	0	0	0
ENSG00000276869	MIR6729	0	0	0
ENSG00000243539	RN7SL649P	0	0	0
ENSG00000120949	TNFRSF8	0	0	0
ENSG00000201135	RNU6-777P	0	0	0
ENSG00000227875	RPL23AP89	0	0	0
ENSG00000285604	AL357835.1	0	0	0
ENSG00000283789	MIR7846	0	0	0
ENSG00000028137	TNFRSF1B	0	0	0
ENSG00000263676	MIR4632	0	0	0
ENSG00000225196	RPL10P17	0	0	0
ENSG00000252969	RF00156	0	0	0
ENSG00000048707	VPS13D	0	0	0
ENSG00000239149	SNORA59A	0	0	0
ENSG00000229484	AC243836.1	0	0	0
ENSG00000162496	DHRS3	0	0	0
ENSG00000221340	RNU6ATAC18P	0	0	0
ENSG00000276830	MIR6730	0	0	0
ENSG00000272482	AC254633.1	0	0	0
ENSG00000204518	AADACL4	0	0	0
ENSG00000226166	AC244670.1	0	0	0
ENSG00000188984	AADACL3	0	0	0
ENSG00000157330	C1orf158	0	0	0
ENSG00000116726	PRAMEF12	0	0	0
ENSG00000116721	PRAMEF1	0	0	0
ENSG00000228338	LINC01784	0	0	0
ENSG00000239810	PRAMEF11	0	0	0
ENSG00000231103	PRAMEF30P	0	0	0
ENSG00000179172	HNRNPCL1	0	0	0
ENSG00000120952	PRAMEF2	0	0	0
ENSG00000243073	PRAMEF4	0	0	0
ENSG00000187545	PRAMEF10	0	0	0
ENSG00000204510	PRAMEF7	0	0	0
ENSG00000207434	RNU6-1072P	0	0	0
ENSG00000234064	PRAMEF29P	0	0	0
ENSG00000232423	PRAMEF6	0	0	0
ENSG00000274178	PRAMEF28P	0	0	0
ENSG00000274764	PRAMEF27	0	0	0
ENSG00000277058	HNRNPCL3	0	0	0
ENSG00000229571	PRAMEF25	0	0	0
ENSG00000277862	PRAMEF34P	0	0	0
ENSG00000236179	PRAMEF35P	0	0	0
ENSG00000275774	HNRNPCL2	0	0	0
ENSG00000229978	PRAMEF36P	0	0	0
ENSG00000233336	AC245056.1	0	0	0
ENSG00000280267	PRAMEF26	0	0	0
ENSG00000179412	HNRNPCL4	0	0	0
ENSG00000204505	PRAMEF9	0	0	0
ENSG00000279169	PRAMEF13	0	0	0
ENSG00000279804	PRAMEF18	0	0	0
ENSG00000250894	PRAMEF31P	0	0	0
ENSG00000270601	PRAMEF5	0	0	0
ENSG00000231219	PRAMEF32P	0	0	0
ENSG00000207511	RNU6-771P	0	0	0
ENSG00000182330	PRAMEF8	0	0	0
ENSG00000237700	PRAMEF33	0	0	0
ENSG00000204501	PRAMEF15	0	0	0
ENSG00000228229	AC243961.1	0	0	0
ENSG00000204481	PRAMEF14	0	0	0
ENSG00000204480	PRAMEF19	0	0	0
ENSG00000204479	PRAMEF17	0	0	0
ENSG00000204478	PRAMEF20	0	0	0
ENSG00000162494	LRRC38	0	0	0
ENSG00000259961	AL354712.1	0	0	0
ENSG00000215909	BRWD1P1	0	0	0
ENSG00000162493	PDPN	0	0	0
ENSG00000222952	RNA5SP41	0	0	0
ENSG00000237445	AL359771.1	0	0	0
ENSG00000253085	RF00564	0	0	0
ENSG00000116731	PRDM2	0	0	0
ENSG00000189337	KAZN	0	0	0
ENSG00000252151	RNU6-1265P	0	0	0
ENSG00000231606	AL357873.1	0	0	0
ENSG00000234593	KAZN-AS1	0	0	0
ENSG00000235829	TBCAP2	0	0	0
ENSG00000287756	AL031293.1	0	0	0
ENSG00000175147	TMEM51-AS1	0	0	0
ENSG00000171729	TMEM51	0	0	0
ENSG00000204464	C1orf195	0	0	0
ENSG00000215720	AL035405.1	0	0	0
ENSG00000278480	AL391094.1	0	0	0
ENSG00000142621	FHAD1	0	0	0
ENSG00000233485	AL031283.2	0	0	0
ENSG00000236045	AL031283.3	0	0	0
ENSG00000228140	AL031283.1	0	0	0
ENSG00000142634	EFHD2	0	0	0
ENSG00000162438	CTRC	0	0	0
ENSG00000142615	CELA2A	0	0	0
ENSG00000215704	CELA2B	0	0	0
ENSG00000132906	CASP9	0	0	0
ENSG00000116138	DNAJC16	0	0	0
ENSG00000251866	SCARNA21B	0	0	0
ENSG00000272510	AL121992.3	0	0	0
ENSG00000116771	AGMAT	0	0	0
ENSG00000237301	AL121992.1	0	0	0
ENSG00000235084	CHCHD2P6	0	0	0
ENSG00000252417	RNU7-179P	0	0	0
ENSG00000236500	CD24P1	0	0	0
ENSG00000197312	DDI2	0	0	0
ENSG00000215695	RSC1A1	0	0	0
ENSG00000271742	AL121992.2	0	0	0
ENSG00000116786	PLEKHM2	0	0	0
ENSG00000237938	AL450998.3	0	0	0
ENSG00000162461	SLC25A34	0	0	0
ENSG00000224459	SLC25A34-AS1	0	0	0
ENSG00000162460	TMEM82	0	0	0
ENSG00000224321	RPL12P14	0	0	0
ENSG00000233954	UQCRHL	0	0	0
ENSG00000178715	AL450998.1	0	0	0
ENSG00000179743	AL450998.2	0	0	0
ENSG00000065526	SPEN	0	0	0
ENSG00000270620	AL034555.1	0	0	0
ENSG00000116809	ZBTB17	0	0	0
ENSG00000234607	AL355994.4	0	0	0
ENSG00000231353	AL355994.1	0	0	0
ENSG00000275503	AL355994.5	0	0	0
ENSG00000224966	TBC1D3P6	0	0	0
ENSG00000183888	SRARP	0	0	0
ENSG00000233078	AL355994.3	0	0	0
ENSG00000173641	HSPB7	0	0	0
ENSG00000186510	CLCNKA	0	0	0
ENSG00000232456	AL355994.2	0	0	0
ENSG00000184908	CLCNKB	0	0	0
ENSG00000185519	FAM131C	0	0	0
ENSG00000142627	EPHA2	0	0	0
ENSG00000227959	AL451042.2	0	0	0
ENSG00000224621	AL451042.1	0	0	0
ENSG00000234166	ARHGEF19-AS1	0	0	0
ENSG00000142632	ARHGEF19	0	0	0
ENSG00000237276	ANO7L1	0	0	0
ENSG00000132881	CPLANE2	0	0	0
ENSG00000233929	MT1XP1	0	0	0
ENSG00000037637	FBXO42	0	0	0
ENSG00000055070	SZRD1	0	0	0
ENSG00000226457	RPL22P3	0	0	0
ENSG00000187144	SPATA21	0	0	0
ENSG00000157191	NECAP2	0	0	0
ENSG00000226029	LINC01772	0	0	0
ENSG00000080947	CROCCP3	0	0	0
ENSG00000206652	RNU1-1	0	0	0
ENSG00000261135	AL137802.2	0	0	0
ENSG00000285853	AL137802.3	0	0	0
ENSG00000224174	AL137802.1	0	0	0
ENSG00000233421	LINC01783	0	0	0
ENSG00000277344	RNU1-6P	0	0	0
ENSG00000225710	AL355149.1	0	0	0
ENSG00000219481	NBPF1	0	0	0
ENSG00000271732	AL137798.1	0	0	0
ENSG00000215908	CROCCP2	0	0	0
ENSG00000283773	AL137798.3	0	0	0
ENSG00000186301	MST1P2	0	0	0
ENSG00000282143	AL137798.2	0	0	0
ENSG00000207513	RNU1-3	0	0	0
ENSG00000280114	AL021920.2	0	0	0
ENSG00000236698	EIF1AXP1	0	0	0
ENSG00000268869	ESPNP	0	0	0
ENSG00000279151	AL021920.1	0	0	0
ENSG00000282740	AL021920.3	0	0	0
ENSG00000058453	CROCC	0	0	0
ENSG00000227684	CROCCP4	0	0	0
ENSG00000207389	RNU1-4	0	0	0
ENSG00000186715	MST1L	0	0	0
ENSG00000223643	BX284668.1	0	0	0
ENSG00000230239	BX284668.3	0	0	0
ENSG00000263811	MIR3675	0	0	0
ENSG00000228549	BX284668.2	0	0	0
ENSG00000277234	RNU1-5P	0	0	0
ENSG00000238142	BX284668.5	0	0	0
ENSG00000235241	BX284668.4	0	0	0
ENSG00000207005	RNU1-2	0	0	0
ENSG00000272426	BX284668.6	0	0	0
ENSG00000117122	MFAP2	0	0	0
ENSG00000286898	AL049569.2	0	0	0
ENSG00000226526	AL049569.1	0	0	0
ENSG00000159363	ATP13A2	0	0	0
ENSG00000117118	SDHB	0	0	0
ENSG00000117115	PADI2	0	0	0
ENSG00000204362	AL590644.1	0	0	0
ENSG00000282843	AL590644.3	0	0	0
ENSG00000142623	PADI1	0	0	0
ENSG00000142619	PADI3	0	0	0
ENSG00000266634	MIR3972	0	0	0
ENSG00000159339	PADI4	0	0	0
ENSG00000276747	PADI6	0	0	0
ENSG00000179051	RCC2	0	1	0
ENSG00000227751	RCC2-AS1	0	0	0
ENSG00000074964	ARHGEF10L	0	0	0
ENSG00000236648	AL136529.1	0	0	0
ENSG00000117148	ACTL8	0	0	0
ENSG00000284653	AL357509.1	0	0	0
ENSG00000261781	LINC01654	0	0	0
ENSG00000117154	IGSF21	0	0	0
ENSG00000280222	AL365209.1	0	0	0
ENSG00000230035	IGSF21-AS1	0	0	0
ENSG00000225387	AL591896.1	0	0	0
ENSG00000179023	KLHDC7A	0	0	0
ENSG00000235282	DYNLL1P3	0	0	0
ENSG00000225478	AL031737.1	0	0	0
ENSG00000009709	PAX7	0	0	0
ENSG00000179002	TAS1R2	0	0	0
ENSG00000159423	ALDH4A1	0	0	0
ENSG00000265606	MIR4695	0	0	0
ENSG00000221662	MIR1290	0	0	0
ENSG00000169991	IFFO2	0	0	0
ENSG00000272084	AL137127.1	0	0	0
ENSG00000127481	UBR4	0	0	0
ENSG00000230424	EMC1-AS1	0	0	0
ENSG00000127463	EMC1	0	0	0
ENSG00000053372	MRTO4	1	0	0
ENSG00000286064	AL035413.2	0	0	0
ENSG00000211454	AKR7L	0	0	0
ENSG00000162482	AKR7A3	0	0	0
ENSG00000270728	AL035413.1	0	0	0
ENSG00000053371	AKR7A2	0	0	0
ENSG00000200403	RNU6-1099P	0	0	0
ENSG00000040487	PQLC2	0	0	0
ENSG00000077549	CAPZB	0	0	0
ENSG00000240490	RN7SL277P	0	0	0
ENSG00000173436	MICOS10	0	0	0
ENSG00000201609	RNU4-28P	0	0	0
ENSG00000235185	AL031727.2	0	0	0
ENSG00000158747	NBL1	0	0	0
ENSG00000270136	MICOS10-NBL1	0	0	0
ENSG00000226396	AL031727.1	0	0	0
ENSG00000158748	HTR6	0	0	0
ENSG00000162542	TMCO4	0	0	0
ENSG00000178828	RNF186	0	0	0
ENSG00000235434	AL391883.1	0	0	0
ENSG00000169914	OTUD3	0	0	0
ENSG00000188784	PLA2G2E	0	0	0
ENSG00000242688	RN7SL304P	0	0	0
ENSG00000188257	PLA2G2A	0	0	0
ENSG00000127472	PLA2G5	0	0	0
ENSG00000117215	PLA2G2D	0	0	0
ENSG00000158786	PLA2G2F	0	0	0
ENSG00000227066	Z98257.1	0	0	0
ENSG00000187980	PLA2G2C	0	0	0
ENSG00000225986	UBXN10-AS1	0	0	0
ENSG00000162543	UBXN10	0	0	0
ENSG00000228105	LINC01757	0	0	0
ENSG00000284710	Z98257.2	0	0	0
ENSG00000158816	VWA5B1	0	0	0
ENSG00000226664	AL020998.1	0	0	0
ENSG00000236963	LINC01141	0	0	0
ENSG00000226487	AL139254.1	0	0	0
ENSG00000284641	AL139254.2	0	0	0
ENSG00000284743	AL139254.3	0	0	0
ENSG00000162545	CAMK2N1	0	0	0
ENSG00000090432	MUL1	0	0	0
ENSG00000215520	RPS4XP4	0	0	0
ENSG00000183114	FAM43B	0	0	0
ENSG00000158825	CDA	0	0	0
ENSG00000158828	PINK1	0	0	0
ENSG00000284005	MIR6084	0	0	0
ENSG00000117242	PINK1-AS	0	0	0
ENSG00000244038	DDOST	0	0	0
ENSG00000117245	KIF17	0	0	0
ENSG00000235432	AL663074.2	0	0	0
ENSG00000189410	SH2D5	0	0	0
ENSG00000233069	AL663074.1	0	0	0
ENSG00000127483	HP1BP3	0	0	0
ENSG00000075151	EIF4G3	0	0	0
ENSG00000251914	RNU7-200P	0	0	0
ENSG00000221808	MIR1256	0	0	0
ENSG00000233072	RPS15AP6	0	0	0
ENSG00000236073	AL627311.1	0	0	0
ENSG00000235112	HSPE1P27	0	0	0
ENSG00000287192	AL031005.2	0	0	0
ENSG00000117298	ECE1	0	0	0
ENSG00000236936	AL031005.1	0	0	0
ENSG00000231105	AL031728.1	0	0	0
ENSG00000236216	PPP1R11P1	0	0	0
ENSG00000228823	AL592309.1	0	0	0
ENSG00000236009	AL592309.2	0	0	0
ENSG00000227001	NBPF2P	0	0	0
ENSG00000187952	HS6ST1P1	0	0	0
ENSG00000186543	CROCCP5	0	0	0
ENSG00000142794	NBPF3	0	0	0
ENSG00000176378	PFN1P10	0	0	0
ENSG00000162551	ALPL	0	0	0
ENSG00000233431	LINC02596	0	0	0
ENSG00000076864	RAP1GAP	0	0	0
ENSG00000090686	USP48	0	0	0
ENSG00000231978	AL590103.1	0	0	0
ENSG00000187942	LDLRAD2	0	0	0
ENSG00000142798	HSPG2	0	0	0
ENSG00000232037	AL590556.1	0	0	0
ENSG00000283234	AL590556.2	0	0	0
ENSG00000219073	CELA3B	0	0	0
ENSG00000285959	AL590556.3	0	0	0
ENSG00000273610	RN7SL386P	0	0	0
ENSG00000201919	RNU6-1022P	0	0	0
ENSG00000142789	CELA3A	0	0	0
ENSG00000278124	RN7SL186P	0	0	0
ENSG00000201273	RNU6-776P	0	0	0
ENSG00000228397	LINC01635	0	0	0
ENSG00000218510	LINC00339	0	0	0
ENSG00000070831	CDC42	0	0	0
ENSG00000285752	AL031281.2	0	0	0
ENSG00000285794	AL031281.3	0	0	0
ENSG00000230068	CDC42-IT1	0	0	0
ENSG00000271428	AL031281.1	0	0	0
ENSG00000162552	WNT4	0	0	0
ENSG00000285873	AL445253.1	0	0	0
ENSG00000266564	MIR4418	0	0	0
ENSG00000234397	PPIAP34	0	0	0
ENSG00000279625	AL591122.1	0	0	0
ENSG00000184677	ZBTB40	0	0	0
ENSG00000237200	ZBTB40-IT1	0	0	0
ENSG00000070886	EPHA8	0	0	0
ENSG00000276835	MIR6127	0	0	0
ENSG00000173372	C1QA	0	0	0
ENSG00000159189	C1QC	0	0	0
ENSG00000173369	C1QB	0	0	0
ENSG00000133216	EPHB2	0	0	0
ENSG00000265422	MIR4684	0	0	0
ENSG00000225952	AL512444.1	0	0	0
ENSG00000264014	MIR4253	0	0	0
ENSG00000215906	LACTBL1	0	0	0
ENSG00000227868	TEX46	0	0	0
ENSG00000004487	KDM1A	0	0	1
ENSG00000240553	AL031428.1	0	0	0
ENSG00000263793	MIR3115	0	0	0
ENSG00000266802	AL031428.2	0	0	0
ENSG00000169641	LUZP1	0	0	0
ENSG00000229010	AL161672.1	0	0	0
ENSG00000206935	RNU6-514P	0	0	0
ENSG00000252578	RNU6-135P	0	0	0
ENSG00000179546	HTR1D	0	0	0
ENSG00000215381	AL109936.1	0	0	0
ENSG00000261326	LINC01355	0	0	0
ENSG00000284726	AL109936.6	0	0	0
ENSG00000125944	HNRNPR	0	0	0
ENSG00000125945	ZNF436	0	0	0
ENSG00000249087	ZNF436-AS1	0	0	0
ENSG00000201405	RF00019	0	0	0
ENSG00000271420	AL109936.2	0	0	0
ENSG00000204219	TCEA3	0	0	0
ENSG00000232482	AL357134.1	0	0	0
ENSG00000088280	ASAP3	0	0	0
ENSG00000007968	E2F2	0	0	0
ENSG00000235052	AL021154.1	0	0	0
ENSG00000117318	ID3	0	0	0
ENSG00000285802	AL450043.1	0	0	0
ENSG00000197880	MDS2	0	0	0
ENSG00000229239	AL451000.1	0	0	0
ENSG00000142676	RPL11	0	0	0
ENSG00000236810	ELOA-AS1	0	0	0
ENSG00000011007	ELOA	0	0	0
ENSG00000057757	PITHD1	0	0	0
ENSG00000011009	LYPLA2	0	0	0
ENSG00000117308	GALE	0	0	0
ENSG00000117305	HMGCL	0	0	0
ENSG00000179163	FUCA1	0	0	0
ENSG00000188822	CNR2	0	0	0
ENSG00000229106	BTBD6P1	0	0	0
ENSG00000232557	AL590609.3	0	0	0
ENSG00000264926	MIR378F	0	0	0
ENSG00000230228	AL590609.2	0	0	0
ENSG00000189266	PNRC2	0	0	0
ENSG00000188529	SRSF10	0	0	0
ENSG00000215905	AL590609.1	0	0	0
ENSG00000225315	AL591178.1	0	0	0
ENSG00000142661	MYOM3	0	0	0
ENSG00000230703	AL591178.2	0	0	0
ENSG00000142677	IL22RA1	0	0	0
ENSG00000185436	IFNLR1	0	0	0
ENSG00000230023	AL590683.1	0	0	0
ENSG00000232298	AL138902.1	0	0	0
ENSG00000158055	GRHL3	0	0	1
ENSG00000001460	STPG1	0	0	0
ENSG00000001461	NIPAL3	0	0	0
ENSG00000286061	RCAN3AS	0	0	0
ENSG00000117602	RCAN3	0	0	0
ENSG00000264443	AL445686.2	0	0	0
ENSG00000184454	NCMAP	0	0	0
ENSG00000227312	AL445686.1	0	0	0
ENSG00000239106	RF00019	0	0	0
ENSG00000133226	SRRM1	0	0	0
ENSG00000284699	AL445648.1	0	0	0
ENSG00000169504	CLIC4	0	0	0
ENSG00000238482	RNU6-1208P	0	0	0
ENSG00000020633	RUNX3	0	0	0
ENSG00000278034	MIR6731	0	0	0
ENSG00000229162	AL445471.1	0	0	0
ENSG00000261025	AL445471.2	0	0	0
ENSG00000264371	MIR4425	0	0	0
ENSG00000285823	AL050344.2	0	0	0
ENSG00000233755	AL050344.1	0	0	0
ENSG00000233419	AL121994.1	0	0	0
ENSG00000231953	AL031432.1	0	0	0
ENSG00000117614	SYF2	0	0	0
ENSG00000284602	AL031432.4	0	0	0
ENSG00000284657	AL031432.5	0	0	0
ENSG00000117616	RSRP1	0	0	0
ENSG00000272432	AL031432.3	0	0	0
ENSG00000261349	AL031432.2	0	0	0
ENSG00000187010	RHD	0	0	0
ENSG00000224183	SDHDP6	0	0	0
ENSG00000259984	AL928711.1	0	0	0
ENSG00000183726	TMEM50A	0	0	0
ENSG00000188672	RHCE	0	0	0
ENSG00000238084	AL031284.1	0	0	0
ENSG00000204178	MACO1	0	0	0
ENSG00000157978	LDLRAP1	0	0	0
ENSG00000225643	AL606491.1	0	0	0
ENSG00000117643	MAN1C1	0	0	0
ENSG00000233478	AL031280.1	0	0	0
ENSG00000162430	SELENON	0	0	0
ENSG00000255054	AL020996.2	0	0	0
ENSG00000228172	AL020996.1	0	0	0
ENSG00000117640	MTFR1L	0	0	0
ENSG00000127423	AUNIP	0	0	0
ENSG00000272478	AL020996.3	0	0	0
ENSG00000236528	AL033528.2	0	0	0
ENSG00000182749	PAQR7	0	0	0
ENSG00000207302	RF00019	0	0	0
ENSG00000117632	STMN1	0	1	0
ENSG00000229786	SNRPFP2	0	0	0
ENSG00000223624	AL033528.1	0	0	0
ENSG00000283938	MIR3917	0	0	0
ENSG00000158006	PAFAH2	0	0	0
ENSG00000207237	RNU6-110P	0	0	0
ENSG00000252190	RF00492	0	0	0
ENSG00000252691	RF00283	0	0	0
ENSG00000158008	EXTL1	0	0	0
ENSG00000158014	SLC30A2	0	0	0
ENSG00000284309	AL391650.2	0	0	0
ENSG00000158022	TRIM63	0	0	0
ENSG00000175087	PDIK1L	0	0	0
ENSG00000197245	FAM110D	0	0	0
ENSG00000282872	C1orf232	0	0	0
ENSG00000236782	AL391650.1	0	0	0
ENSG00000142684	ZNF593	0	0	0
ENSG00000142675	CNKSR1	0	0	0
ENSG00000188782	CATSPER4	0	0	0
ENSG00000236155	AL355877.1	0	0	0
ENSG00000278572	AL355877.3	0	0	0
ENSG00000130695	CEP85	0	0	0
ENSG00000270733	AL355877.2	0	0	0
ENSG00000142669	SH3BGRL3	0	0	0
ENSG00000158062	UBXN11	0	0	0
ENSG00000169442	CD52	0	0	0
ENSG00000176092	CRYBG2	0	0	0
ENSG00000225854	AL451139.1	0	0	0
ENSG00000176083	ZNF683	0	0	0
ENSG00000131914	LIN28A	0	0	0
ENSG00000117682	DHDDS	0	0	0
ENSG00000223583	AL513365.1	0	0	0
ENSG00000225891	AL513365.2	0	0	0
ENSG00000198830	HMGN2	0	0	0
ENSG00000224129	DPPA2P2	0	0	0
ENSG00000117676	RPS6KA1	0	0	0
ENSG00000238705	MIR1976	0	0	0
ENSG00000243905	RN7SL679P	0	0	0
ENSG00000252802	RF00019	0	0	0
ENSG00000252429	RNU7-29P	0	0	0
ENSG00000229247	AL627313.1	0	0	0
ENSG00000238316	RF01210	0	0	0
ENSG00000235069	AL627082.1	0	0	0
ENSG00000260063	AL512408.1	0	0	0
ENSG00000117713	ARID1A	0	0	0
ENSG00000060642	PIGV	0	0	0
ENSG00000241188	RN7SL165P	0	0	0
ENSG00000287810	AL034380.2	0	0	0
ENSG00000204160	ZDHHC18	0	0	0
ENSG00000175793	SFN	0	0	0
ENSG00000142751	GPN2	0	0	0
ENSG00000226698	AL034380.1	0	0	0
ENSG00000198746	GPATCH3	0	0	0
ENSG00000090273	NUDC	0	1	0
ENSG00000131910	NR0B2	0	0	0
ENSG00000175707	KDF1	0	0	0
ENSG00000172746	RPL12P13	0	0	0
ENSG00000224064	AL356390.1	0	0	0
ENSG00000225294	OSTCP2	0	0	0
ENSG00000253368	TRNP1	0	0	0
ENSG00000158246	TENT5B	0	0	0
ENSG00000090020	SLC9A1	0	0	0
ENSG00000229985	AL590640.2	0	0	0
ENSG00000214973	CHCHD3P3	0	0	0
ENSG00000225159	NPM1P39	0	0	0
ENSG00000225990	SNRPEP7	0	0	0
ENSG00000224311	AL590640.1	0	0	0
ENSG00000142784	WDTC1	0	0	0
ENSG00000252098	RF00019	0	0	0
ENSG00000243659	FO393419.3	0	0	0
ENSG00000186501	TMEM222	0	0	0
ENSG00000206888	RNU6-48P	0	0	0
ENSG00000241547	ACTG1P20	0	0	0
ENSG00000142765	SYTL1	0	0	0
ENSG00000142733	MAP3K6	0	0	0
ENSG00000142748	FCN3	0	0	0
ENSG00000174950	CD164L2	0	0	0
ENSG00000231207	FO393419.1	0	0	0
ENSG00000181773	GPR3	0	0	0
ENSG00000158195	WASF2	0	0	0
ENSG00000241169	FO393419.2	0	0	0
ENSG00000237429	BX293535.1	0	0	0
ENSG00000126705	AHDC1	0	0	0
ENSG00000000938	FGR	0	0	0
ENSG00000235912	AL031729.1	0	0	0
ENSG00000233975	LINC02574	0	0	0
ENSG00000126709	IFI6	0	0	0
ENSG00000225886	AL445490.1	0	0	0
ENSG00000206767	RNU6-949P	0	0	0
ENSG00000226662	CHMP1AP1	0	0	0
ENSG00000207095	RNU6-424P	0	0	0
ENSG00000287244	AL020997.5	0	0	0
ENSG00000009780	FAM76A	0	0	0
ENSG00000231344	AL020997.1	0	0	0
ENSG00000230833	RPEP3	0	0	0
ENSG00000117758	STX12	0	0	0
ENSG00000269971	AL020997.2	0	0	0
ENSG00000270031	AL020997.3	0	0	0
ENSG00000223062	RNU6-1245P	0	0	0
ENSG00000286433	AL020997.4	0	0	0
ENSG00000117751	PPP1R8	0	0	0
ENSG00000252947	SCARNA1	0	0	0
ENSG00000130775	THEMIS2	0	0	0
ENSG00000117748	RPA2	1	0	0
ENSG00000130768	SMPDL3B	1	0	0
ENSG00000227050	AL512288.1	0	0	0
ENSG00000158156	XKR8	0	0	0
ENSG00000158161	EYA3	0	0	0
ENSG00000238231	AL512288.2	0	0	0
ENSG00000240750	RN7SL559P	0	0	0
ENSG00000228589	SPCS2P4	0	0	0
ENSG00000228943	AL137792.2	0	0	0
ENSG00000214812	AL137792.1	0	0	0
ENSG00000253005	RNU6-176P	0	0	0
ENSG00000169403	PTAFR	0	0	0
ENSG00000126698	DNAJC8	0	0	0
ENSG00000130770	ATP5IF1	0	0	0
ENSG00000270605	AL353622.1	0	0	0
ENSG00000271398	AL353622.2	0	0	0
ENSG00000130766	SESN2	0	0	0
ENSG00000130772	MED18	0	0	0
ENSG00000204138	PHACTR4	0	0	0
ENSG00000206779	RF00019	0	0	0
ENSG00000229820	CR391992.1	0	0	0
ENSG00000221216	RNU6ATAC27P	0	0	0
ENSG00000180198	RCC1	0	1	0
ENSG00000242125	SNHG3	0	0	0
ENSG00000274266	SNORA73A	0	0	0
ENSG00000200087	SNORA73B	0	0	0
ENSG00000231468	PRDX3P2	0	0	0
ENSG00000279443	AL513497.1	0	0	0
ENSG00000180098	TRNAU1AP	0	0	0
ENSG00000197989	SNHG12	0	0	0
ENSG00000221539	SNORD99	0	0	0
ENSG00000278274	SNORA61	0	0	0
ENSG00000273544	SNORA44	0	0	0
ENSG00000280498	SNORA16A	0	0	0
ENSG00000274582	SNORA16A	0	0	0
ENSG00000120656	TAF12	0	0	0
ENSG00000188060	RAB42	0	0	0
ENSG00000229388	LINC01715	0	0	0
ENSG00000274978	RNU11	0	0	0
ENSG00000270103	AL360012.1	0	0	0
ENSG00000162419	GMEB1	0	0	0
ENSG00000252777	RF00422	0	0	0
ENSG00000198492	YTHDF2	0	0	0
ENSG00000116329	OPRD1	0	0	0
ENSG00000233427	AL009181.1	0	0	0
ENSG00000199756	RF00019	0	0	0
ENSG00000159023	EPB41	0	0	0
ENSG00000225616	AL138785.1	0	0	0
ENSG00000206704	RF00019	0	0	0
ENSG00000277958	RF00017	0	0	0
ENSG00000253304	TMEM200B	0	0	0
ENSG00000225750	AL357500.1	0	0	0
ENSG00000116350	SRSF4	0	0	0
ENSG00000277916	RF02271	0	0	0
ENSG00000116353	MECR	0	0	0
ENSG00000237934	AL590729.1	0	0	0
ENSG00000060656	PTPRU	0	0	0
ENSG00000230523	LINC01756	0	0	0
ENSG00000225011	AL671862.1	0	0	0
ENSG00000228176	AC092265.1	0	0	0
ENSG00000284676	AL645944.2	0	0	0
ENSG00000270927	AL645944.1	0	0	0
ENSG00000233399	LINC01648	0	0	0
ENSG00000233372	AL137076.1	0	0	0
ENSG00000231251	AL021921.1	0	0	0
ENSG00000236335	AL161638.2	0	0	0
ENSG00000231949	AL161638.1	0	0	0
ENSG00000162510	MATN1	0	0	0
ENSG00000186056	MATN1-AS1	0	0	0
ENSG00000287510	AL137857.1	0	0	0
ENSG00000162511	LAPTM5	0	0	0
ENSG00000264773	MIR4420	0	0	0
ENSG00000229607	AL137027.1	0	0	0
ENSG00000223382	LINC01778	0	0	0
ENSG00000222784	RN7SKP91	0	0	0
ENSG00000235143	AL445235.1	0	0	0
ENSG00000162512	SDC3	0	0	0
ENSG00000266210	RN7SL371P	0	0	0
ENSG00000134644	PUM1	0	0	0
ENSG00000237329	AL356320.2	0	0	0
ENSG00000232768	AL356320.1	0	0	0
ENSG00000215900	SELENOWP1	0	0	0
ENSG00000225142	AC114495.1	0	0	0
ENSG00000084628	NKAIN1	0	0	0
ENSG00000060688	SNRNP40	0	0	0
ENSG00000229447	AC114495.2	0	0	0
ENSG00000121766	ZCCHC17	0	0	0
ENSG00000229044	AL451070.1	0	0	0
ENSG00000121769	FABP3	0	0	0
ENSG00000168528	SERINC2	0	0	0
ENSG00000215899	AC209007.1	0	0	0
ENSG00000206981	RNU6-40P	0	0	0
ENSG00000260386	LINC01225	0	0	0
ENSG00000265961	RF00019	0	0	0
ENSG00000284543	LINC01226	0	0	0
ENSG00000229167	AC114488.1	0	0	0
ENSG00000142910	TINAGL1	0	0	0
ENSG00000121764	HCRTR1	0	0	0
ENSG00000162517	PEF1	0	0	0
ENSG00000235790	AC114488.2	0	0	0
ENSG00000264078	AC114488.3	0	0	0
ENSG00000084636	COL16A1	0	0	0
ENSG00000121753	ADGRB2	0	0	0
ENSG00000266580	MIR4254	0	0	0
ENSG00000254545	AL354919.2	0	0	0
ENSG00000134668	SPOCD1	0	0	0
ENSG00000203620	AL354919.1	0	0	0
ENSG00000269967	AL136115.2	0	0	0
ENSG00000184007	PTP4A2	0	0	0
ENSG00000228634	AL136115.1	0	0	0
ENSG00000284702	AL136115.3	0	0	0
ENSG00000121774	KHDRBS1	0	1	0
ENSG00000203325	AL445248.1	0	0	0
ENSG00000121775	TMEM39B	0	0	0
ENSG00000266203	MIR5585	0	0	0
ENSG00000276493	RF00017	0	0	0
ENSG00000025800	KPNA6	0	0	0
ENSG00000250135	AL049795.2	0	0	0
ENSG00000084652	TXLNA	0	0	0
ENSG00000160050	CCDC28B	0	0	0
ENSG00000224066	AL049795.1	0	0	0
ENSG00000160051	IQCC	0	0	0
ENSG00000222046	DCDC2B	0	0	0
ENSG00000160055	TMEM234	0	0	0
ENSG00000084623	EIF3I	0	0	0
ENSG00000220785	MTMR9LP	0	0	0
ENSG00000183615	FAM167B	0	0	0
ENSG00000182866	LCK	0	0	0
ENSG00000277617	RF00017	0	0	0
ENSG00000252450	RF00019	0	0	0
ENSG00000116478	HDAC1	1	0	0
ENSG00000175130	MARCKSL1	0	0	0
ENSG00000233775	AL109945.1	0	0	0
ENSG00000162526	TSSK3	0	0	0
ENSG00000225828	FAM229A	0	0	0
ENSG00000160058	BSDC1	0	0	0
ENSG00000224333	GAPDHP20	0	0	0
ENSG00000270850	AL356986.1	0	0	0
ENSG00000229259	LRRC37A12P	0	0	0
ENSG00000263529	RN7SL122P	0	0	0
ENSG00000254553	AL033529.1	0	0	0
ENSG00000273274	ZBTB8B	0	0	0
ENSG00000160062	ZBTB8A	0	0	0
ENSG00000176261	ZBTB8OS	0	0	0
ENSG00000200591	RF00019	0	0	0
ENSG00000162521	RBBP4	0	1	0
ENSG00000162520	SYNC	0	0	0
ENSG00000224409	AC114489.1	0	0	0
ENSG00000162522	KIAA1522	0	0	0
ENSG00000134684	YARS	0	0	0
ENSG00000116497	S100PBP	0	0	0
ENSG00000160097	FNDC5	0	0	0
ENSG00000121905	HPCA	0	0	0
ENSG00000121900	TMEM54	0	0	0
ENSG00000287691	AL031602.2	0	0	0
ENSG00000116514	RNF19B	0	0	0
ENSG00000278966	AL031602.1	0	0	0
ENSG00000217644	AL355864.1	0	0	0
ENSG00000239670	AL355864.2	0	0	0
ENSG00000236065	AL020995.1	0	0	0
ENSG00000004455	AK2	1	0	0
ENSG00000276645	RF00017	0	0	0
ENSG00000142920	AZIN2	0	0	0
ENSG00000278997	AL662907.1	0	0	0
ENSG00000116525	TRIM62	0	0	0
ENSG00000279179	AL662907.2	0	0	0
ENSG00000284721	AL662907.3	0	0	0
ENSG00000160094	ZNF362	0	0	0
ENSG00000270115	AL513327.3	0	0	0
ENSG00000184389	A3GALT2	0	0	0
ENSG00000225313	AL513327.1	0	0	0
ENSG00000134686	PHC2	0	0	0
ENSG00000284154	MIR3605	0	0	0
ENSG00000222112	RN7SKP16	0	0	0
ENSG00000233246	AL513327.2	0	0	0
ENSG00000234512	TLR12P	0	0	0
ENSG00000121903	ZSCAN20	0	0	0
ENSG00000235907	AC115285.1	0	0	0
ENSG00000121904	CSMD2	0	0	0
ENSG00000227000	HSPD1P14	0	0	0
ENSG00000176256	HMGB4	0	0	0
ENSG00000231163	CSMD2-AS1	0	0	0
ENSG00000201148	RNA5SP42	0	0	0
ENSG00000142698	C1orf94	0	0	0
ENSG00000270241	AC115286.1	0	0	0
ENSG00000287703	AC099565.1	0	0	0
ENSG00000207941	MIR552	0	0	0
ENSG00000163866	SMIM12	0	0	0
ENSG00000189280	GJB5	0	0	0
ENSG00000189433	GJB4	0	0	0
ENSG00000255811	AL121988.1	0	0	0
ENSG00000188910	GJB3	0	0	0
ENSG00000187513	GJA4	0	0	0
ENSG00000230163	AL122010.1	0	0	0
ENSG00000116544	DLGAP3	0	0	0
ENSG00000284773	AC114490.3	0	0	0
ENSG00000241014	AC114490.1	0	0	0
ENSG00000271741	AC114490.2	0	0	0
ENSG00000243749	TMEM35B	0	0	0
ENSG00000163867	ZMYM6	0	0	0
ENSG00000233940	RPL12P45	0	0	0
ENSG00000228348	EFCAB14P1	0	0	0
ENSG00000284640	AL590434.1	0	0	0
ENSG00000116560	SFPQ	0	0	0
ENSG00000201868	RF00019	0	0	0
ENSG00000146463	ZMYM4	0	0	0
ENSG00000240374	RN7SL503P	0	0	0
ENSG00000201542	RF00091	0	0	0
ENSG00000229994	RPL5P4	0	0	0
ENSG00000227409	ZMYM4-AS1	0	0	0
ENSG00000278702	RF00017	0	0	0
ENSG00000142687	KIAA0319L	0	0	0
ENSG00000236274	AC004865.1	0	0	0
ENSG00000020129	NCDN	0	0	0
ENSG00000239636	AC004865.2	0	0	0
ENSG00000116819	TFAP2E	0	0	0
ENSG00000126067	PSMB2	0	0	0
ENSG00000142686	C1orf216	0	0	0
ENSG00000092853	CLSPN	0	0	0
ENSG00000232335	AL354864.1	0	0	0
ENSG00000134698	AGO4	0	0	0
ENSG00000092847	AGO1	0	0	0
ENSG00000271164	AL139286.1	0	0	0
ENSG00000286899	AL139286.3	0	0	0
ENSG00000271914	AL139286.2	0	0	0
ENSG00000126070	AGO3	0	0	0
ENSG00000271554	AL138787.2	0	0	0
ENSG00000232862	AL138787.1	0	0	0
ENSG00000092850	TEKT2	0	0	0
ENSG00000116863	ADPRHL2	0	0	0
ENSG00000171812	COL8A2	0	0	0
ENSG00000054116	TRAPPC3	0	0	0
ENSG00000116871	MAP7D1	0	0	0
ENSG00000264592	RN7SL131P	0	0	0
ENSG00000054118	THRAP3	0	0	0
ENSG00000231849	UBE2V2P4	0	0	0
ENSG00000214193	SH3D21	0	0	0
ENSG00000142694	EVA1B	0	0	0
ENSG00000116883	AL591845.1	0	0	0
ENSG00000286379	AL591845.2	0	0	0
ENSG00000196182	STK40	0	0	0
ENSG00000181817	LSM10	0	0	0
ENSG00000222821	RNU4-27P	0	0	0
ENSG00000116885	OSCP1	0	0	0
ENSG00000201448	SNORA63C	0	0	0
ENSG00000116898	MRPS15	0	0	0
ENSG00000119535	CSF3R	0	0	0
ENSG00000230214	FTLP18	0	0	0
ENSG00000284705	AL596257.1	0	0	0
ENSG00000284720	AC117945.2	0	0	0
ENSG00000234481	AC117945.1	0	0	0
ENSG00000163873	GRIK3	0	0	0
ENSG00000284650	AL031430.1	0	0	0
ENSG00000223944	AL353604.1	0	0	0
ENSG00000264698	MIR4255	0	0	0
ENSG00000207328	RNU6-636P	0	0	0
ENSG00000252368	RNA5SP43	0	0	0
ENSG00000230451	RPS29P6	0	0	0
ENSG00000233621	LINC01137	0	0	0
ENSG00000163874	ZC3H12A	0	0	0
ENSG00000283724	MIR6732	0	0	0
ENSG00000163875	MEAF6	0	0	0
ENSG00000263675	MIR5581	0	0	0
ENSG00000163877	SNIP1	0	0	0
ENSG00000232273	FTH1P1	0	0	0
ENSG00000237749	AL034379.1	0	0	0
ENSG00000163879	DNALI1	0	0	0
ENSG00000134697	GNL2	0	0	0
ENSG00000284748	AL513220.1	0	0	0
ENSG00000169218	RSPO1	0	0	0
ENSG00000116922	C1orf109	0	0	0
ENSG00000134690	CDCA8	0	1	0
ENSG00000183317	EPHA10	0	0	0
ENSG00000200421	RF00019	0	0	0
ENSG00000214141	ACTN4P2	0	0	0
ENSG00000227416	AL929472.1	0	0	0
ENSG00000185090	MANEAL	0	0	0
ENSG00000233728	AL929472.3	0	0	0
ENSG00000196449	YRDC	1	0	0
ENSG00000197982	C1orf122	0	0	0
ENSG00000188786	MTF1	0	0	0
ENSG00000235673	AL929472.4	0	0	0
ENSG00000204084	INPP5B	0	0	0
ENSG00000230955	AL929472.2	0	0	0
ENSG00000252448	RF00092	0	0	0
ENSG00000222282	RNU6-584P	0	0	0
ENSG00000277168	RF00017	0	0	0
ENSG00000183431	SF3A3	1	0	0
ENSG00000212541	RNU6-510P	0	0	0
ENSG00000183386	FHL3	0	0	0
ENSG00000183520	UTP11	0	0	0
ENSG00000185668	POU3F1	0	0	0
ENSG00000224592	AL139158.2	0	0	0
ENSG00000223589	AL139158.1	0	0	0
ENSG00000265596	MIR3659	0	0	0
ENSG00000284623	AL139158.3	0	0	0
ENSG00000286552	AL390839.1	0	0	0
ENSG00000287987	AL390839.2	0	0	0
ENSG00000237290	LINC01343	0	0	0
ENSG00000275350	AL513479.1	0	0	0
ENSG00000200796	RNU6-753P	0	0	0
ENSG00000238063	LINC01685	0	0	0
ENSG00000215895	AL354702.1	0	0	0
ENSG00000284632	AL354702.2	0	0	0
ENSG00000116954	RRAGC	0	0	0
ENSG00000273637	AL139260.2	0	0	0
ENSG00000228436	AL139260.1	0	0	0
ENSG00000214114	MYCBP	0	0	0
ENSG00000274944	AL139260.3	0	0	0
ENSG00000131233	GJA9	0	0	0
ENSG00000158315	RHBDL2	0	0	0
ENSG00000199963	RNU6-605P	0	0	0
ENSG00000207466	RF00019	0	0	0
ENSG00000235549	EIF1P2	0	0	0
ENSG00000174574	AKIRIN1	0	0	0
ENSG00000168653	NDUFS5	0	0	0
ENSG00000127603	MACF1	0	0	0
ENSG00000206654	RNU6-608P	0	0	0
ENSG00000222378	RNA5SP44	0	0	0
ENSG00000270040	AL356055.1	0	0	0
ENSG00000287422	AL442071.2	0	0	0
ENSG00000226438	AL442071.1	0	0	0
ENSG00000217897	HSPE1P8	0	0	0
ENSG00000183682	BMP8A	0	0	0
ENSG00000237624	OXCT2P1	0	0	0
ENSG00000243970	PPIEL	0	0	0
ENSG00000090621	PABPC4	0	0	0
ENSG00000228060	PABPC4-AS1	0	0	0
ENSG00000201457	SNORA55	0	0	0
ENSG00000163909	HEYL	0	0	0
ENSG00000225903	AL035404.2	0	0	0
ENSG00000116981	NT5C1A	0	0	0
ENSG00000116983	HPCAL4	0	0	0
ENSG00000084072	PPIE	0	0	0
ENSG00000225333	AL035404.1	0	0	0
ENSG00000252413	RNU7-121P	0	0	0
ENSG00000116985	BMP8B	0	0	0
ENSG00000198754	OXCT2	0	0	0
ENSG00000285905	AL033527.6	0	0	0
ENSG00000261798	AL033527.3	0	0	0
ENSG00000229213	AL033527.1	0	0	0
ENSG00000284719	AL033527.5	0	0	0
ENSG00000284678	AL033527.4	0	0	0
ENSG00000043514	TRIT1	0	0	0
ENSG00000202222	RF00019	0	0	0
ENSG00000116990	MYCL	0	0	0
ENSG00000236546	AL033527.2	0	0	0
ENSG00000207356	RF00019	0	0	0
ENSG00000168389	MFSD2A	0	0	0
ENSG00000228477	AL663070.1	0	0	0
ENSG00000131236	CAP1	0	0	0
ENSG00000131238	PPT1	0	0	0
ENSG00000226745	AL512599.1	0	0	0
ENSG00000117000	RLF	0	0	0
ENSG00000207508	RNU6-1237P	0	0	0
ENSG00000188800	TMCO2	0	0	0
ENSG00000259943	AL050341.2	0	0	0
ENSG00000084073	ZMPSTE24	0	0	0
ENSG00000231296	AL050341.1	0	0	0
ENSG00000049089	COL9A2	0	0	0
ENSG00000227311	AL031985.2	0	0	0
ENSG00000084070	SMAP2	0	0	0
ENSG00000213172	AL031985.1	0	0	0
ENSG00000284677	AL031985.4	0	0	0
ENSG00000187801	ZFP69B	0	0	0
ENSG00000260920	AL031985.3	0	0	0
ENSG00000279667	AL603839.4	0	0	0
ENSG00000187815	ZFP69	0	0	0
ENSG00000238287	AL603839.3	0	0	0
ENSG00000164002	EXO5	0	0	0
ENSG00000227278	AL603839.1	0	0	0
ENSG00000238186	AL603839.2	0	0	0
ENSG00000117010	ZNF684	0	0	0
ENSG00000286838	AL356379.2	0	0	0
ENSG00000236505	AL356379.1	0	0	0
ENSG00000233910	GTF2F2P2	0	0	0
ENSG00000117016	RIMS3	0	0	0
ENSG00000287743	AL031289.2	0	0	0
ENSG00000237899	AL031289.1	0	0	0
ENSG00000272145	NFYC-AS1	0	0	0
ENSG00000066136	NFYC	0	0	0
ENSG00000198974	MIR30E	0	0	0
ENSG00000207962	MIR30C1	0	0	0
ENSG00000117013	KCNQ4	0	0	0
ENSG00000264582	RN7SL326P	0	0	0
ENSG00000179862	CITED4	0	0	0
ENSG00000229528	AC119677.1	0	0	0
ENSG00000228940	AL391730.1	0	0	0
ENSG00000286668	AL391730.2	0	0	0
ENSG00000233118	UBE2V1P8	0	0	0
ENSG00000171793	CTPS1	0	0	0
ENSG00000281207	SLFNL1-AS1	0	0	0
ENSG00000171790	SLFNL1	0	0	0
ENSG00000010803	SCMH1	0	0	0
ENSG00000215893	RPL23AP17	0	0	0
ENSG00000287400	AC093151.8	0	0	0
ENSG00000235358	AC093151.3	0	0	0
ENSG00000213987	AC093151.1	0	0	0
ENSG00000286640	AC093151.6	0	0	0
ENSG00000204060	FOXO6	0	0	0
ENSG00000229901	AC093151.2	0	0	0
ENSG00000252563	RNA5SP45	0	0	0
ENSG00000127129	EDN2	0	0	0
ENSG00000127124	HIVEP3	0	0	0
ENSG00000230881	AL445933.2	0	0	0
ENSG00000230638	AL445933.1	0	0	0
ENSG00000284895	AC119676.1	0	0	0
ENSG00000287587	AL158216.1	0	0	0
ENSG00000227538	HNRNPFP1	0	0	0
ENSG00000228776	AC114492.1	0	0	0
ENSG00000044012	GUCA2B	0	0	0
ENSG00000197273	GUCA2A	0	0	0
ENSG00000198815	FOXJ3	0	0	0
ENSG00000227527	AC096540.1	0	0	0
ENSG00000177181	RIMKLA	0	0	0
ENSG00000235002	AL513331.1	0	0	0
ENSG00000066185	ZMYND12	0	0	0
ENSG00000127125	PPCS	1	0	0
ENSG00000186409	CCDC30	0	0	0
ENSG00000230116	AL445669.1	0	0	0
ENSG00000236876	TMSB4XP1	0	0	0
ENSG00000200254	RNU6-536P	0	0	0
ENSG00000236180	AL445669.2	0	0	0
ENSG00000171960	PPIH	0	0	0
ENSG00000285728	AC098484.4	0	0	0
ENSG00000234917	AC098484.2	0	0	0
ENSG00000065978	YBX1	0	0	0
ENSG00000164007	CLDN19	0	0	0
ENSG00000117385	P3H1	0	0	0
ENSG00000164008	C1orf50	0	0	0
ENSG00000283580	AC098484.3	0	0	0
ENSG00000228452	AC098484.1	0	0	0
ENSG00000274386	TMEM269	0	0	0
ENSG00000177868	SVBP	0	0	0
ENSG00000164010	ERMAP	0	0	0
ENSG00000228192	AL512353.1	0	0	0
ENSG00000164011	ZNF691	0	0	0
ENSG00000233708	AL512353.2	0	0	0
ENSG00000237090	AL512353.3	0	0	0
ENSG00000225099	ATP6V1E1P1	0	0	0
ENSG00000117394	SLC2A1	0	0	0
ENSG00000284138	ATP6V0CP4	0	0	0
ENSG00000227533	SLC2A1-AS1	0	0	0
ENSG00000283973	AC099795.1	0	0	0
ENSG00000207256	RNU6-880P	0	0	0
ENSG00000283136	RF00026	0	0	0
ENSG00000277513	AL161637.1	0	0	0
ENSG00000186973	FAM183A	0	0	0
ENSG00000117395	EBNA1BP2	1	0	0
ENSG00000284410	MIR6733	0	0	0
ENSG00000243710	CFAP57	0	0	0
ENSG00000199240	RNA5SP46	0	0	0
ENSG00000179178	TMEM125	0	0	0
ENSG00000253313	C1orf210	0	0	0
ENSG00000066056	TIE1	0	0	0
ENSG00000117400	MPL	0	0	0
ENSG00000287113	AL139289.3	0	0	0
ENSG00000234694	AL139289.2	0	0	0
ENSG00000117399	CDC20	0	1	0
ENSG00000066322	ELOVL1	0	0	0
ENSG00000283836	MIR6734	0	0	0
ENSG00000159479	MED8	0	0	0
ENSG00000229431	AL139289.1	0	0	0
ENSG00000198198	SZT2	0	0	0
ENSG00000229372	SZT2-AS1	0	0	0
ENSG00000274975	MIR6735	0	0	0
ENSG00000178922	HYI	0	0	0
ENSG00000229348	HYI-AS1	0	0	0
ENSG00000142949	PTPRF	0	0	0
ENSG00000066135	KDM4A	0	0	0
ENSG00000284989	AL451062.3	0	0	0
ENSG00000236200	KDM4A-AS1	0	0	0
ENSG00000126091	ST3GAL3	0	0	0
ENSG00000229444	AL451062.1	0	0	0
ENSG00000283414	RF00026	0	0	0
ENSG00000233674	AL451062.2	0	0	0
ENSG00000283477	MIR6079	0	0	0
ENSG00000224751	SHMT1P1	0	0	0
ENSG00000117407	ARTN	0	0	0
ENSG00000237950	AL357079.1	0	0	0
ENSG00000117408	IPO13	0	0	0
ENSG00000285649	AL357079.2	0	0	0
ENSG00000132768	DPH2	0	0	0
ENSG00000117410	ATP6V0B	0	0	0
ENSG00000117411	B4GALT2	0	0	0
ENSG00000159214	CCDC24	0	0	0
ENSG00000196517	SLC6A9	0	0	0
ENSG00000230615	AL139220.2	0	0	0
ENSG00000227163	AL139220.1	0	0	0
ENSG00000271647	KRT8P47	0	0	0
ENSG00000239560	RN7SL479P	0	0	0
ENSG00000171872	KLF17	0	0	0
ENSG00000233514	AL356653.1	0	0	0
ENSG00000283039	KLF18	0	0	0
ENSG00000226804	AL359839.1	0	0	0
ENSG00000200171	RF00019	0	0	0
ENSG00000238037	OOSP1P1	0	0	0
ENSG00000227994	AL035417.1	0	0	0
ENSG00000271329	AL035417.2	0	0	0
ENSG00000178028	DMAP1	0	0	0
ENSG00000117419	ERI3	0	0	0
ENSG00000233602	ERI3-IT1	0	0	0
ENSG00000199385	RNU6-369P	0	0	0
ENSG00000187147	RNF220	0	0	0
ENSG00000263381	MIR5584	0	0	0
ENSG00000126106	TMEM53	0	0	0
ENSG00000198520	ARMH1	0	0	0
ENSG00000199377	RNU5F-1	0	0	0
ENSG00000200169	RNU5D-1	0	0	0
ENSG00000142945	KIF2C	1	1	0
ENSG00000225721	AL592166.1	0	0	0
ENSG00000142937	RPS8	0	0	0
ENSG00000264294	SNORD55	0	0	0
ENSG00000200913	SNORD46	0	0	0
ENSG00000202031	SNORD38A	0	0	0
ENSG00000207421	SNORD38B	0	0	0
ENSG00000281859	SNORD38B	0	0	0
ENSG00000234093	RPS15AP11	0	0	0
ENSG00000142959	BEST4	0	0	0
ENSG00000173846	PLK3	0	0	0
ENSG00000188396	TCTEX1D4	0	0	0
ENSG00000222009	BTBD19	0	0	0
ENSG00000117425	PTCH2	0	0	0
ENSG00000202444	RNU5E-6P	0	0	0
ENSG00000226499	AL136380.1	0	0	0
ENSG00000070785	EIF2B3	0	0	0
ENSG00000253039	RNA5SP47	0	0	0
ENSG00000229815	CCNB1IP1P1	0	0	0
ENSG00000232369	PPIAP35	0	0	0
ENSG00000268949	MRPS17P1	0	0	0
ENSG00000126107	HECTD3	0	1	0
ENSG00000126088	UROD	0	0	0
ENSG00000162415	ZSWIM5	0	0	0
ENSG00000234315	OSTCP5	0	0	0
ENSG00000281912	LINC01144	0	0	0
ENSG00000132781	MUTYH	0	0	0
ENSG00000132773	TOE1	0	0	0
ENSG00000070759	TESK2	0	0	0
ENSG00000236872	PPIAP36	0	0	0
ENSG00000280670	CCDC163	0	0	0
ENSG00000117450	PRDX1	0	0	0
ENSG00000234379	HMGB1P48	0	0	0
ENSG00000117448	AKR1A1	0	0	0
ENSG00000281133	AL355480.3	0	0	0
ENSG00000280836	AL355480.1	0	0	0
ENSG00000132780	NASP	1	1	0
ENSG00000281112	AL355480.2	0	0	0
ENSG00000281825	AL355480.4	0	0	0
ENSG00000159588	CCDC17	0	0	0
ENSG00000159592	GPBP1L1	0	0	0
ENSG00000225447	RPS15AP10	0	0	0
ENSG00000234329	AL604028.2	0	0	0
ENSG00000159596	TMEM69	0	0	0
ENSG00000197429	IPP	0	0	0
ENSG00000230896	AL604028.1	0	0	0
ENSG00000236111	AL603882.1	0	0	0
ENSG00000086015	MAST2	0	0	0
ENSG00000232467	TMA16P2	0	0	0
ENSG00000117461	PIK3R3	0	0	0
ENSG00000278139	AL358075.4	0	0	0
ENSG00000226957	AL358075.1	0	0	0
ENSG00000233114	AL358075.3	0	0	0
ENSG00000227857	AL358075.2	0	0	0
ENSG00000117472	TSPAN1	0	0	0
ENSG00000250719	P3R3URF	0	0	0
ENSG00000085998	POMGNT1	0	0	0
ENSG00000171357	LURAP1	0	0	0
ENSG00000085999	RAD54L	0	0	0
ENSG00000132128	LRRC41	0	0	0
ENSG00000173660	UQCRH	0	0	0
ENSG00000117481	NSUN4	1	0	0
ENSG00000225779	AL122001.1	0	0	0
ENSG00000117480	FAAH	0	0	0
ENSG00000232022	FAAHP1	0	0	0
ENSG00000224863	LINC01398	0	0	0
ENSG00000197587	DMBX1	0	0	0
ENSG00000282881	TMEM275	0	0	0
ENSG00000269956	MKNK1-AS1	0	0	0
ENSG00000162456	KNCN	0	0	0
ENSG00000079277	MKNK1	0	0	0
ENSG00000142961	MOB3C	0	0	0
ENSG00000123472	ATPAF1	0	0	0
ENSG00000233647	NENFP1	0	0	0
ENSG00000186118	TEX38	0	0	0
ENSG00000228237	EFCAB14-AS1	0	0	0
ENSG00000159658	EFCAB14	0	0	0
ENSG00000236476	AL593856.1	0	0	0
ENSG00000142973	CYP4B1	0	0	0
ENSG00000154198	CYP4Z2P	0	0	0
ENSG00000238145	AL731892.1	0	0	0
ENSG00000187048	CYP4A11	0	0	0
ENSG00000259832	CYP4A26P	0	0	0
ENSG00000261196	CYP4A43P	0	0	0
ENSG00000261593	CYP4A27P	0	0	0
ENSG00000261290	CYP4A44P	0	0	0
ENSG00000186377	CYP4X1	0	0	0
ENSG00000186160	CYP4Z1	0	0	0
ENSG00000225154	AL450996.1	0	0	0
ENSG00000225506	CYP4A22-AS1	0	0	0
ENSG00000162365	CYP4A22	0	0	0
ENSG00000225514	MTND1P34	0	0	0
ENSG00000224805	LINC00853	0	0	0
ENSG00000162366	PDZK1IP1	0	0	0
ENSG00000162367	TAL1	0	0	0
ENSG00000226252	AL135960.1	0	0	0
ENSG00000123473	STIL	0	0	0
ENSG00000162368	CMPK1	0	0	0
ENSG00000225762	LINC01389	0	0	0
ENSG00000186790	FOXE3	0	0	0
ENSG00000237424	FOXD2-AS1	0	0	0
ENSG00000186564	FOXD2	0	0	0
ENSG00000271355	AL356458.1	0	0	0
ENSG00000229554	RPL21P24	0	0	0
ENSG00000227883	ATP6V0E1P4	0	0	0
ENSG00000227947	LINC01738	0	0	0
ENSG00000269113	TRABD2B	0	0	0
ENSG00000223814	AL691459.1	0	0	0
ENSG00000225028	AC096541.1	0	0	0
ENSG00000226133	AL356289.1	0	0	0
ENSG00000231413	AL356289.2	0	0	0
ENSG00000237180	CYP46A4P	0	0	0
ENSG00000242267	SKINT1L	0	0	0
ENSG00000279096	AL356289.3	0	0	0
ENSG00000223720	AL109659.1	0	0	0
ENSG00000117834	SLC5A9	0	0	0
ENSG00000272491	AL109659.2	0	0	0
ENSG00000279214	AL109659.3	0	0	0
ENSG00000132122	SPATA6	0	0	0
ENSG00000224986	PPP1R8P1	0	0	0
ENSG00000206700	RNU6-723P	0	0	0
ENSG00000235105	AL356968.2	0	0	0
ENSG00000223175	RNU4-61P	0	0	0
ENSG00000232514	AL356968.1	0	0	0
ENSG00000186094	AGBL4	0	0	0
ENSG00000287661	AL391844.1	0	0	0
ENSG00000162373	BEND5	0	0	0
ENSG00000286597	AL645507.1	0	0	0
ENSG00000229846	AC099788.1	0	0	0
ENSG00000230114	AL590432.1	0	0	0
ENSG00000225623	AGBL4-IT1	0	0	0
ENSG00000237478	AL390023.1	0	0	0
ENSG00000215887	ZNF859P	0	0	0
ENSG00000279324	AL645730.1	0	0	0
ENSG00000233595	MTND2P29	0	0	0
ENSG00000162374	ELAVL4	0	0	0
ENSG00000230828	AL583843.1	0	0	0
ENSG00000237337	AL592182.2	0	0	0
ENSG00000233407	AL592182.1	0	0	0
ENSG00000284696	AL596275.2	0	0	0
ENSG00000284645	AL592182.3	0	0	0
ENSG00000234080	AL596275.1	0	0	0
ENSG00000229316	HMGB1P45	0	0	0
ENSG00000225671	FCF1P6	0	0	0
ENSG00000142700	DMRTA2	0	0	0
ENSG00000284700	AL049637.2	0	0	0
ENSG00000185104	FAF1	1	0	0
ENSG00000225767	AL049637.1	0	0	0
ENSG00000207194	RNU6-1026P	0	0	0
ENSG00000230585	PHBP12	0	0	0
ENSG00000237130	MRPS6P2	0	0	0
ENSG00000123080	CDKN2C	0	0	0
ENSG00000265538	MIR4421	0	0	0
ENSG00000275816	MIR6500	0	0	0
ENSG00000204006	C1orf185	0	0	0
ENSG00000200262	RF00019	0	0	0
ENSG00000213478	CFL1P2	0	0	0
ENSG00000203356	LINC01562	0	0	0
ENSG00000123091	RNF11	0	0	0
ENSG00000233406	AL162430.1	0	0	0
ENSG00000236434	AL162430.2	0	0	0
ENSG00000085831	TTC39A	0	0	0
ENSG00000261664	TTC39A-AS1	0	0	0
ENSG00000085832	EPS15	0	0	0
ENSG00000232027	AL671986.1	0	0	0
ENSG00000206595	RNU6-877P	0	0	0
ENSG00000238140	AC104170.2	0	0	0
ENSG00000227070	AC104170.1	0	0	0
ENSG00000252032	RNU6-1281P	0	0	0
ENSG00000227742	CALR4P	0	0	0
ENSG00000117859	OSBPL9	0	0	0
ENSG00000236973	GAPDHP51	0	0	0
ENSG00000232846	SLC25A6P3	0	0	0
ENSG00000212624	RF00568	0	0	0
ENSG00000078618	NRDC	0	0	0
ENSG00000266993	AL050343.1	0	0	0
ENSG00000272175	AL050343.2	0	0	0
ENSG00000283899	MIR761	0	0	0
ENSG00000230604	TSEN15P2	0	0	0
ENSG00000169213	RAB3B	0	0	0
ENSG00000200839	RNA5SP48	0	0	0
ENSG00000229032	AL445685.2	0	0	0
ENSG00000264613	RN7SL290P	0	0	0
ENSG00000117862	TXNDC12	0	0	0
ENSG00000285839	AL445685.3	0	0	0
ENSG00000198841	KTI12	0	0	0
ENSG00000223390	AL445685.1	0	0	0
ENSG00000228369	TXNDC12-AS1	0	0	0
ENSG00000134717	BTF3L4	0	0	0
ENSG00000157077	ZFYVE9	0	0	0
ENSG00000241745	RN7SL788P	0	0	0
ENSG00000228407	AL139156.2	0	0	0
ENSG00000223429	AL139156.1	0	0	0
ENSG00000224255	PDCL3P6	0	0	0
ENSG00000236004	AL139156.3	0	0	0
ENSG00000237663	DNAJC19P7	0	0	0
ENSG00000213735	ANAPC10P1	0	0	0
ENSG00000154222	CC2D1B	0	0	0
ENSG00000272100	AL513218.1	0	0	0
ENSG00000287078	AL513218.2	0	0	0
ENSG00000224680	PLA2G12AP1	0	0	0
ENSG00000085840	ORC1	0	0	0
ENSG00000134744	TUT4	0	0	0
ENSG00000272371	AL591167.1	0	0	0
ENSG00000236290	EEF1GP7	0	0	0
ENSG00000116157	GPX7	0	0	0
ENSG00000182183	SHISAL2A	0	0	0
ENSG00000162377	COA7	0	0	0
ENSG00000233664	NDUFS5P3	0	0	0
ENSG00000239640	RN7SL62P	0	0	0
ENSG00000162378	ZYG11B	0	0	0
ENSG00000252018	RNU2-30P	0	0	0
ENSG00000228929	RPS13P2	0	0	0
ENSG00000206627	RNU6-969P	0	0	0
ENSG00000203995	ZYG11A	0	0	0
ENSG00000242391	AC099677.4	0	0	0
ENSG00000121310	ECHDC2	0	0	0
ENSG00000230953	AC099677.1	0	0	0
ENSG00000231866	AC099677.2	0	0	0
ENSG00000116171	SCP2	0	0	0
ENSG00000264834	AC099677.5	0	0	0
ENSG00000266188	AC099677.7	0	0	0
ENSG00000265815	AC099677.6	0	0	0
ENSG00000237279	AC099677.3	0	0	0
ENSG00000236360	AL445183.3	0	0	0
ENSG00000226147	TUBBP10	0	0	0
ENSG00000174348	PODN	0	0	0
ENSG00000232993	AL445183.1	0	0	0
ENSG00000227644	HIGD1AP11	0	0	0
ENSG00000162383	SLC1A7	0	0	0
ENSG00000235563	AL445183.2	0	0	0
ENSG00000277397	AL606760.4	0	0	0
ENSG00000157184	CPT2	0	0	0
ENSG00000236723	AL606760.2	0	0	0
ENSG00000162384	CZIB	0	0	0
ENSG00000259818	AL606760.3	0	0	0
ENSG00000162385	MAGOH	0	0	0
ENSG00000226754	AL606760.1	0	0	0
ENSG00000157193	LRP8	0	0	0
ENSG00000234578	AL355483.3	0	0	0
ENSG00000228838	AL355483.1	0	0	0
ENSG00000232762	AL355483.2	0	0	0
ENSG00000225675	LINC01771	0	0	0
ENSG00000285954	AC119428.3	0	0	0
ENSG00000226938	AC119428.1	0	0	0
ENSG00000230138	AC119428.2	0	0	0
ENSG00000236253	SLC25A3P1	0	0	0
ENSG00000143006	DMRTB1	0	0	0
ENSG00000174332	GLIS1	0	0	0
ENSG00000239007	RNU7-95P	0	0	0
ENSG00000058804	NDC1	0	0	0
ENSG00000201003	RF00418	0	0	0
ENSG00000229687	AL049745.1	0	0	0
ENSG00000058799	YIPF1	0	0	0
ENSG00000211452	DIO1	0	0	0
ENSG00000081870	HSPB11	0	0	0
ENSG00000116212	LRRC42	0	0	0
ENSG00000219102	HNRNPA3P12	0	0	0
ENSG00000203985	LDLRAD1	0	0	0
ENSG00000116209	TMEM59	0	0	0
ENSG00000280378	AL353898.3	0	0	0
ENSG00000116205	TCEANC2	0	0	0
ENSG00000283749	MIR4781	0	0	0
ENSG00000225183	AL353898.1	0	0	0
ENSG00000279049	AL353898.2	0	0	0
ENSG00000256407	AL357673.1	0	0	0
ENSG00000157211	CDCP2	0	0	0
ENSG00000280425	AL357673.2	0	0	0
ENSG00000215883	CYB5RL	0	0	0
ENSG00000116221	MRPL37	1	0	0
ENSG00000157216	SSBP3	0	0	0
ENSG00000198711	SSBP3-AS1	0	0	0
ENSG00000225632	AL161644.1	0	0	0
ENSG00000232245	AL035415.1	0	0	0
ENSG00000287582	AC099796.3	0	0	0
ENSG00000235741	AC099796.1	0	0	0
ENSG00000237173	AC099796.2	0	0	0
ENSG00000227453	HNRNPA1P63	0	0	0
[truncated: 58,618 more rows]
