# Supplementary material for: Transcriptome analysis reveals high tumor heterogeneity with respect to re-activation of stemness and proliferation programs
Source: PLoS One. 2022 May 19;17(5):e0268626. doi: 10.1371/journal.pone.0268626 (PMC9119523; doi:10.1371/journal.pone.0268626)
Supplement: S2 File — (TSV) [file pone.0268626.s013.tsv]

Marker	Cell type	Gene Name (human, genenames.org)	Protein AC (UniProt, human)	Protein AC (UniProt, mouse)	Gene Name (mouse, MGI)	Confidence (human), A,B,C,D	Confidence (mouse), A,B,C,D	Relevant PubMed IDs (human)	Relevant PubMed IDs (mouse)
Bmp4	ESC	BMP4	BMP4_HUMAN	BMP4_MOUSE	Bmp4	A	A	3201241; 9701626; 15489334; 7579580; 15020244; 18339631; 26091039; 12404109; 18252212; 18305125; 19249007	8507180; 8358941; 7499338; 15489334; 1970330; 11260715; 14623234; 15206957; 14973287; 15039429; 15671031; 15975920; 16604073; 17301089; 17472960
Myc	ESC	MYC	MYC_HUMAN	MYC_MOUSE	Myc	A	A	6414718; 6321164; 6298632; 6304538; 6419122; 6304729; 6547209; 6714223; 8444346; 14702039; 16421571; 15489334; 3540591; 2166998; 1597196; 8220424; 8386367; 7642555; 9315742; 15103331; 16126174; 15723054; 15674325; 17081983; 18035408; 17873522; 17311883; 17308053; 17558397; 18669648; 19413330; 19608861; 20713526; 19966300; 20551172; 20068231; 21406692; 22307329; 23186163; 9680483; 2069907	6321164; 6462227; 16141072; 15489334; 6412145; 8521822; 12391307; 16904174; 18438430; 22328504; 23806337
Ctnnb1	ESC	CTNNB1	CTNB1_HUMAN	CTNB1_MOUSE	Ctnnb1	A	A	7806582; 14702039; 16641997; 15489334; 12019147; 7982500; 9020842; 10029085; 10187801; 10966653; 11703283; 11751639; 11279024; 11590244; 11389839; 11389840; 11464291; 12501215; 12051714; 12297051; 12027456; 11834740; 12077367; 12370829; 12420223; 12830000; 10679188; 12640114; 12712206; 14595118; 16424001; 17047063; 17081983; 16858403; 17524503; 17289029; 17009320; 18077326; 18086858; 18220336; 18…	1509266; 16141072; 15489334; 7982500; 9783587; 10581160; 10772923; 11590244; 12874278; 12640114; 14687547; 15063782; 16325582; 17052462; 17289029; 17925400; 17344318; 17242355; 18093941; 19816403; 19458197; 20307497; 20361929; 21183079; 20413591; 20086044; 10679188; 20705246; 21325504; 25979161; 9298899; 10882138; 11348595; 11707392; 12408825
Dppa4	ESC	DPPA4	DPPA4_HUMAN	DPPA4_MOUSE	Dppa4	B	B	14702039; 16641997; 15489334; 21406692; 26687479	12620990; 16141072; 15489334; 17855347; 21896782
Esrrb	ESC	ESRRB	ERR2_HUMAN	ERR2_MOUSE	Esrrb	A	A	10072763; 16332939; 12508121; 15489334; 19755138; 23836911; 12654265; 18775884; 20484414; 18179891	8652414; 16141072; 19468303; 15489334
Fbxo15	ESC	FBXO15	FBX15_HUMAN	FBX15_MOUSE	Fbxo15	С	С	14702039; 15489334	10531037; 12665572
Fgf4	ESC	FGF4	FGF4_HUMAN	FGF4_MOUSE	Fgf4	А	А	18192227; 2959959;	2740210; 2318343
Jarid2	ESC	JARID2	JARD2_HUMAN	JARD2_MOUSE	Jarid2	А	А	8894700; 14702039	7758946; 16141072
Jmjd2c	ESC	KDM4C	KDM4C_HUMAN	KDM4C_MOUSE	Jmjd2c	А	А	10987278; 9872452	15368895; 16141072
Klf4	ESC	KLF4	KLF4_HUMAN	KLF4_MOUSE	Klf4	А	А	9422764; 10392904	8702718; 8940147
Lif	ESC	LIF	LIF_HUMAN	LIF_MOUSE	Lif	А	А	3143918; 2475312	3186448; 1692837
Lin28	ESC	LIN28A	LN28A_HUMAN	LN28A_MOUSE	Lin28	А	А	12798299; 14702039	12798299; 15489334
Mbd3	ESC	MBD3	MBD3_HUMAN	MBD3_MOUSE	Mbd3	А	А	9774669; 14702039	9774669; 10441743
Nacc1	ESC	NACC1	NACC1_HUMAN	NACC1_MOUSE	Nacc1	А	B	15489334; 17130457	16141072; 15489334
Nanog	ESC	NANOG	NANOG_HUMAN	NANOG_MOUSE	Nanog	A	A	12787504; 14990856	12787504; 12787505
Nr0b1	ESC	NANOG	NR0B1_HUMAN	NR0B1_MOUSE	Nr0b1	A	A	7990953; 8675564	8921887; 8756567
Nr5a2	ESC	NR5A2	NR5A2_HUMAN	NR5A2_MOUSE	Nr5a2	A	A	9786908; 10359768	15489334; 12820970
Pou5f1	ESC	POU5F1	PO5F1_HUMAN	PO5F1_MOUSE	Pou5f1	A	A	1408763; 20604894	1972777; 1690859
Prmt6	ESC	PRMT6	ANM6_HUMAN	ANM6_MOUSE	Prmt6	A	A	11724789; 14702039	16141072; 15489334
Rest	ESC	REST	REST_HUMAN	REST_MOUSE	Rest	A	A	7697725; 7871435	15489334; 16141072
Sall4	ESC	SALL4	SALL4_HUMAN	SALL4_MOUSE	Sall4	A	A	16763212; 11780052	16141072; 19468303
Setdb1	ESC	SETDB1	SETB1_HUMAN	SETB1_MOUSE	Setdb1	A	A	7584044; 16710414	11791185; 14522075
Smad1	ESC	SMAD1	SMAD1_HUMAN	SMAD1_MOUSE	Smad1	А	А	8673135; 8637600	8799132
Smarcc1	ESC	SMARCC1	SMRC1_HUMAN	SMRC1_MOUSE	Smarcc1	А	А	8804307; 15489334	9151708; 15489334
Socs3	ESC	SOCS3	SOCS3_HUMAN	SOCS3_MOUSE	Socs3	А	А	9266833; 9344848	9202125; 16141072
Sox2	ESC	SOX2	SOX2_HUMAN	SOX2_MOUSE	Sox2	А	А	7849401; 15489334	7590241; 8625802
Stat3	ESC	STAT3	STAT3_HUMAN	STAT3_MOUSE	Stat3	А	А	7512451; 9630560	7512451; 7523373
Tbx3	ESC	TBX3	TBX3_HUMAN	TBX3_MOUSE	Tbx3	А	А	10468588; 9207801	16141072; 19468303
Tcf3	ESC	TCF3	TFE2_HUMAN	TFE2_MOUSE	Tcf3	А	А	1967983; 1967982	11309385; 16141072
Tcfcp2l1	ESC	-	-	TF2L1_MOUSE	Tcfcp2l1	-	A	-	11073954; 16141072
Tcl1	ESC	TCL1A	TCL1A_HUMAN	TCL1A_MOUSE	Tcl1	A	B	7809072; 15489334	9285687; 15489334
Tdgf1	ESC	TDGF1	TDGF1_HUMAN	TDGF1_MOUSE	Tdgf1	A	A	2792079; 1882841	7916676; 8661720
Tert	ESC	TERT	TERT_HUMAN	TERT_MOUSE	Tert	A	A	9288757; 9252327	9582020; 9724727
Trp53	ESC	-	-	P53_MOUSE	Tp53	-	A	-	6092064; 6646235
Wdr5	ESC	WDR5	WDR5_HUMAN	WDR5_MOUSE	Wdr5	А	А	14702039; 15489334	11551928; 16141072
Zfp281	ESC	-	-	ZN281_MOUSE	Zfp281	-	A	-	16141072; 19468303
Zfp42	ESC	ZFP42	ZFP42_HUMAN	ZFP42_MOUSE	Zfp42	B	A	12110702; 14702039	2511439; 8474450
Zfp57	ESC	ZFP57	ZFP57_HUMAN	ZFP57_MOUSE	Zfp57	A	A	14574404; 15489334; 18622393	8120052; 15070898
Zfx	ESC	ZFX	ZFX_HUMAN	ZFX_MOUSE	Zfx	B	A	2512506; 2308929	2105457; 8188262
