# Supplementary material for: Transcriptome analysis reveals high tumor heterogeneity with respect to re-activation of stemness and proliferation programs
Source: PLoS One. 2022 May 19;17(5):e0268626. doi: 10.1371/journal.pone.0268626 (PMC9119523; doi:10.1371/journal.pone.0268626)
Supplement: S3 File — (TSV) [file pone.0268626.s014.tsv]

Assay	Group	GEO	PMID	lg2FC (Treatment vs Control)	lg2GeneExpression (Treatment + Control)	Comparisons (Treatment_Control)	Groups removed
Mouse GNF1M Gene Atlas	Atlas	GSE1133	15075390	0.05	3	NA	umbilical cord;E18 embryos;embryo day 10.5;embryo day 7.5;embryo day 9.5;embryo day 6.5;embryo day 8.5;fertilized egg;placenta;females with E18 embryos;testis;ovary;oocyte;thymus;b220+bcell;cd4+Tcell;cd8+Tcell
Mouse MOE430 Gene Atlas	Atlas	GSE10246	18442421	0.1	4.5	NA	embryonic_stem_line_V26_2_p16;umbilical_cord;stem_cells__HSC;placenta;common_myeloid_progenitor;C2C12;C3H/10T1/2;3T3-L1;Baf3;nih_3T3;min6;mIMCD-3;RAW_264_7
EB-differentiation J1	EB_diff	GSE3749	17394647	0.05	3	J1_ES_0_hr_vs_J1_EB_14d	NA
EB-differentiation R1	EB_diff	GSE2972	17394647	0.05	3	R1_ES_0h_vs_R1_EB_14d	NA
EB-differentiation V6.5	EB_diff	GSE3231	17394647	0.05	3	V6.5_ES_0h_vs_V6.5_EB_14d	NA
Knockdowns of pp TFs	ppTF-KDs	GSE26520	23462645	0.05	3	mESC_vs_shPou5f1-mESC;mESC_vs_shNanog-mESC;mESC_vs_Esrrb-mESC;mESC_vs_shSox2-mESC;mESC_vs_shSall4-mESC	NA
